# Supplementary material for: Runx1 Transcription Factor Is Required for Myoblasts Proliferation during Muscle Regeneration
Source: PLoS Genet. 2015 Aug 14;11(8):e1005457. doi: 10.1371/journal.pgen.1005457 (PMC4537234; doi:10.1371/journal.pgen.1005457)
Supplement: S2 Table — Runx1 PM ChIP-seq data was cross analyzed with transcriptome data (S1 Table) as described. Genes that are differentially expressed in Runx1 f/f and have a proximal Runx1 binding site are presented. (XLSX) [file pgen.1005457.s012.xlsx]

## Sheet: Sheet1
Table S2. Runx1- regulated genes in PM.
Runx1 PM ChIP-seq data was cross analyzed with transcriptome data (table S1) as desribed. Genes that are differentially expressed in Runx1f/f and have proximal Runx1 bona fide binding site are presnted.
Gene Symbol	mRNA assignment	qvalue(KO vs. WT))	Fold-Change(KO vs. WT)
Sp7	NM_130458 // RefSeq // Mus musculus Sp7 transcription factor 7 (Sp7), mRNA. // c	0.0358803	-6.10755
Igfbp2	NM_008342 // RefSeq // Mus musculus insulin-like growth factor binding protein 2	0.014098	-5.90348
Mcpt8	NM_008572 // RefSeq // Mus musculus mast cell protease 8 (Mcpt8), mRNA. // chr14	0.0327101	-5.47453
Alox5	NM_009662 // RefSeq // Mus musculus arachidonate 5-lipoxygenase (Alox5), mRNA. /	0.0185551	-4.75788
R3hdml	NM_001099331 // RefSeq // Mus musculus R3H domain containing-like (R3hdml), mRNA	0.0320487	-4.55043
Gpr97	NM_173036 // RefSeq // Mus musculus G protein-coupled receptor 97 (Gpr97), mRNA.	0.00293177	-3.85714
Nov	NM_010930 // RefSeq // Mus musculus nephroblastoma overexpressed gene (Nov), mRN	0.0534938	-3.82652
Cthrc1	NM_026778 // RefSeq // Mus musculus collagen triple helix repeat containing 1 (C	0.0316869	-3.70207
Sema7a	NM_011352 // RefSeq // Mus musculus sema domain, immunoglobulin domain (Ig), and	0.0042424	-3.69992
Pdk4	NM_013743 // RefSeq // Mus musculus pyruvate dehydrogenase kinase, isoenzyme 4 (	0.0368206	-3.36633
Trp53i11	NM_001025246 // RefSeq // Mus musculus transformation related protein 53 inducib	0.0302221	-3.22594
Thbs1	NM_011580 // RefSeq // Mus musculus thrombospondin 1 (Thbs1), mRNA. // chr2 // 1	0.0279888	-2.88919
Srpx2	NM_026838 // RefSeq // Mus musculus sushi-repeat-containing protein, X-linked 2	0.0594594	-2.8272
Gzme	NM_010373 // RefSeq // Mus musculus granzyme E (Gzme), mRNA. // chr14 // 100 //	0.0183015	-2.64123
Cnn2	NM_007725 // RefSeq // Mus musculus calponin 2 (Cnn2), mRNA. // chr10 // 100 //	0.021686	-2.55104
Itgb4	NM_001005608 // RefSeq // Mus musculus integrin beta 4 (Itgb4), transcript varia	0.00467277	-2.54023
4833403I15Rik	BC113158 // GenBank // Mus musculus RIKEN cDNA 4833403I15 gene, mRNA (cDNA clone	0.00868919	-2.47066
Chst15	NM_029935 // RefSeq // Mus musculus carbohydrate (N-acetylgalactosamine 4-sulfat	0.00358571	-2.45248
Slc7a1	NM_007513 // RefSeq // Mus musculus solute carrier family 7 (cationic amino acid	0.0119469	-2.43819
Htra3	NM_030127 // RefSeq // Mus musculus HtrA serine peptidase 3 (Htra3), transcript	0.0119123	-2.37286
Ptk2b	NM_001162365 // RefSeq // Mus musculus PTK2 protein tyrosine kinase 2 beta (Ptk2	0.0118365	-2.34191
Slc24a4	NM_172152 // RefSeq // Mus musculus solute carrier family 24 (sodium/potassium/c	0.04589	-2.26939
Myl9	NM_172118 // RefSeq // Mus musculus myosin, light polypeptide 9, regulatory (Myl	0.00547217	-2.24489
Rgl1	NM_016846 // RefSeq // Mus musculus ral guanine nucleotide dissociation stimulat	0.00169228	-2.22429
Gchfr	NM_177157 // RefSeq // Mus musculus GTP cyclohydrolase I feedback regulator (Gch	0.0101211	-2.11633
Gbp4	NM_008620 // RefSeq // Mus musculus guanylate binding protein 4 (Gbp4), mRNA. //	0.0389927	-2.10951
Tspan33	NM_146173 // RefSeq // Mus musculus tetraspanin 33 (Tspan33), mRNA. // chr6 // 1	0.0199142	-2.09847
Fzd6	NM_008056 // RefSeq // Mus musculus frizzled homolog 6 (Drosophila) (Fzd6), tran	0.0514824	-2.06446
Fah	NM_010176 // RefSeq // Mus musculus fumarylacetoacetate hydrolase (Fah), mRNA. /	0.0371667	-2.05398
Porcn	NM_016913 // RefSeq // Mus musculus porcupine homolog (Drosophila) (Porcn), tran	0.0469172	-2.03811
Reln	NM_011261 // RefSeq // Mus musculus reelin (Reln), mRNA. // chr5 // 100 // 99 //	0.0481951	-2.00639
Dock8	NM_028785 // RefSeq // Mus musculus dedicator of cytokinesis 8 (Dock8), mRNA. //	0.0175513	-1.99878
Cdyl2	NM_029441 // RefSeq // Mus musculus chromodomain protein, Y chromosome-like 2 (C	0.0105089	-1.98725
Gzmd	NM_010372 // RefSeq // Mus musculus granzyme D (Gzmd), mRNA. // chr14 // 100 //	0.00870731	-1.97335
Htr1b	NM_010482 // RefSeq // Mus musculus 5-hydroxytryptamine (serotonin) receptor 1B	0.0657798	-1.96727
Ston2	NM_175367 // RefSeq // Mus musculus stonin 2 (Ston2), mRNA. // chr12 // 100 // 9	0.0111736	-1.96249
Vasn	NM_139307 // RefSeq // Mus musculus vasorin (Vasn), mRNA. // chr16 // 100 // 100	0.0770091	-1.95314
Cyr61	NM_010516 // RefSeq // Mus musculus cysteine rich protein 61 (Cyr61), mRNA. // c	0.0387116	-1.94527
Orai2	NM_178751 // RefSeq // Mus musculus ORAI calcium release-activated calcium modul	0.0734225	-1.91063
Ndp	NM_010883 // RefSeq // Mus musculus Norrie disease (pseudoglioma) (human) (Ndp),	0.0655486	-1.90994
Cgref1	NM_026770 // RefSeq // Mus musculus cell growth regulator with EF hand domain 1	0.0110345	-1.90117
Syt12	NM_134164 // RefSeq // Mus musculus synaptotagmin XII (Syt12), mRNA. // chr19 //	0.0182899	-1.89955
Alcam	NM_009655 // RefSeq // Mus musculus activated leukocyte cell adhesion molecule (	0.0657896	-1.89762
Epb4.1l4a	NM_013512 // RefSeq // Mus musculus erythrocyte protein band 4.1-like 4a (Epb4.1	0.0237011	-1.89263
Gabrb2	NM_008070 // RefSeq // Mus musculus gamma-aminobutyric acid (GABA) A receptor, s	0.0345413	-1.88389
Dusp1	NM_013642 // RefSeq // Mus musculus dual specificity phosphatase 1 (Dusp1), mRNA	0.0157307	-1.8718
Dio2	NM_010050 // RefSeq // Mus musculus deiodinase, iodothyronine, type II (Dio2), m	0.0535306	-1.86709
Myf5	NM_008656 // RefSeq // Mus musculus myogenic factor 5 (Myf5), mRNA. // chr10 //	0.0105785	-1.85396
Wfs1	NM_011716 // RefSeq // Mus musculus Wolfram syndrome 1 homolog (human) (Wfs1), m	0.00602155	-1.84869
Tmem86a	NM_026436 // RefSeq // Mus musculus transmembrane protein 86A (Tmem86a), mRNA. /	0.0131274	-1.84688
Glipr1	NM_028608 // RefSeq // Mus musculus GLI pathogenesis-related 1 (glioma) (Glipr1)	0.00635751	-1.84137
Tspan2	NM_027533 // RefSeq // Mus musculus tetraspanin 2 (Tspan2), mRNA. // chr3 // 100	0.0286341	-1.82174
Pgf	NM_008827 // RefSeq // Mus musculus placental growth factor (Pgf), mRNA. // chr1	0.0341117	-1.80978
Sema4d	NM_013660 // RefSeq // Mus musculus sema domain, immunoglobulin domain (Ig), tra	0.0159956	-1.80976
BC023829	NM_001033328 // RefSeq // Mus musculus cDNA sequence BC023829 (BC023829), mRNA.	0.0836278	-1.80741
Foxc2	NM_013519 // RefSeq // Mus musculus forkhead box C2 (Foxc2), mRNA. // chr8 // 10	0.0234924	-1.8009
Masp1	NM_008555 // RefSeq // Mus musculus mannan-binding lectin serine peptidase 1 (Ma	0.0105955	-1.79103
Fam19a5	NM_134096 // RefSeq // Mus musculus family with sequence similarity 19, member A	0.0325733	-1.77843
Slc16a1	NM_009196 // RefSeq // Mus musculus solute carrier family 16 (monocarboxylic aci	0.0108219	-1.77687
Ngf	NM_013609 // RefSeq // Mus musculus nerve growth factor (Ngf), transcript varian	0.00966846	-1.7638
Vegfa	NM_001025250 // RefSeq // Mus musculus vascular endothelial growth factor A (Veg	0.00758607	-1.76148
Gnb4	NM_013531 // RefSeq // Mus musculus guanine nucleotide binding protein (G protei	0.0135085	-1.76112
Opn3	NM_010098 // RefSeq // Mus musculus opsin 3 (Opn3), mRNA. // chr1 // 100 // 100	0.0133791	-1.7493
Chac1	NM_026929 // RefSeq // Mus musculus ChaC, cation transport regulator-like 1 (E.	0.0111736	-1.74818
Atp1b1	NM_009721 // RefSeq // Mus musculus ATPase, Na+/K+ transporting, beta 1 polypept	0.0448928	-1.73877
Ltc4s	NM_008521 // RefSeq // Mus musculus leukotriene C4 synthase (Ltc4s), mRNA. // ch	0.0409243	-1.72968
Laptm5	NM_010686 // RefSeq // Mus musculus lysosomal-associated protein transmembrane 5	0.0273769	-1.72892
Lrp12	NM_172814 // RefSeq // Mus musculus low density lipoprotein-related protein 12 (	0.0471474	-1.72259
Cnnm4	NM_033570 // RefSeq // Mus musculus cyclin M4 (Cnnm4), mRNA. // chr1 // 100 // 1	0.00386496	-1.72046
Chst11	NM_021439 // RefSeq // Mus musculus carbohydrate sulfotransferase 11 (Chst11), m	0.0349117	-1.72015
Fgd3	NM_015759 // RefSeq // Mus musculus FYVE, RhoGEF and PH domain containing 3 (Fgd	0.0273878	-1.72011
Stard6	NM_029019 // RefSeq // Mus musculus StAR-related lipid transfer (START) domain c	0.0525074	-1.71957
Lrp4	NM_172668 // RefSeq // Mus musculus low density lipoprotein receptor-related pro	0.0172812	-1.71879
Ezr	NM_009510 // RefSeq // Mus musculus ezrin (Ezr), mRNA. // chr17 // 100 // 100 //	0.0114157	-1.71712
Wee1	NM_009516 // RefSeq // Mus musculus WEE 1 homolog 1 (S. pombe) (Wee1), mRNA. //	0.0219105	-1.71688
Aif1l	NM_145144 // RefSeq // Mus musculus allograft inflammatory factor 1-like (Aif1l)	0.0232534	-1.71373
Ndst4	NM_022565 // RefSeq // Mus musculus N-deacetylase/N-sulfotransferase (heparin gl	0.0697577	-1.70691
Dnajc21	NM_030046 // RefSeq // Mus musculus DnaJ (Hsp40) homolog, subfamily C, member 21	0.0111259	-1.70467
Wrn	NM_011721 // RefSeq // Mus musculus Werner syndrome homolog (human) (Wrn), trans	0.0305721	-1.69639
Sipa1l1	NM_172579 // RefSeq // Mus musculus signal-induced proliferation-associated 1 li	0.0310397	-1.69353
Lpcat2	NM_173014 // RefSeq // Mus musculus lysophosphatidylcholine acyltransferase 2 (L	0.0205205	-1.68907
St8sia2	NM_009181 // RefSeq // Mus musculus ST8 alpha-N-acetyl-neuraminide alpha-2,8-sia	0.0105038	-1.68004
4930503L19Rik	BC057927 // GenBank // Mus musculus RIKEN cDNA 4930503L19 gene, mRNA (cDNA clone	0.00483799	-1.67629
Stard6	NM_029019 // RefSeq // Mus musculus StAR-related lipid transfer (START) domain c	0.071193	-1.67079
Ece1	NM_199307 // RefSeq // Mus musculus endothelin converting enzyme 1 (Ece1), mRNA.	0.00535645	-1.66977
Mmp23	NM_011985 // RefSeq // Mus musculus matrix metallopeptidase 23 (Mmp23), mRNA. //	0.0928595	-1.66707
Tnfsf11	NM_011613 // RefSeq // Mus musculus tumor necrosis factor (ligand) superfamily,	0.011442	-1.66638
Scn9a	NM_018852 // RefSeq // Mus musculus sodium channel, voltage-gated, type IX, alph	0.0461798	-1.66409
Ripk2	NM_138952 // RefSeq // Mus musculus receptor (TNFRSF)-interacting serine-threoni	0.0145196	-1.6609
Abhd12	NM_024465 // RefSeq // Mus musculus abhydrolase domain containing 12 (Abhd12), m	0.0167207	-1.65796
Dlx3	NM_010055 // RefSeq // Mus musculus distal-less homeobox 3 (Dlx3), mRNA. // chr1	0.0138957	-1.65424
Podnl1	NM_001013384 // RefSeq // Mus musculus podocan-like 1 (Podnl1), mRNA. // chr8 //	0.0149117	-1.65393
Angpt1	NM_009640 // RefSeq // Mus musculus angiopoietin 1 (Angpt1), mRNA. // chr15 // 1	0.0486927	-1.63668
Pstpip2	NM_013831 // RefSeq // Mus musculus proline-serine-threonine phosphatase-interac	0.0242748	-1.63092
Gabrb2	NM_008070 // RefSeq // Mus musculus gamma-aminobutyric acid (GABA) A receptor, s	0.0467015	-1.62961
Mbnl3	NM_134163 // RefSeq // Mus musculus muscleblind-like 3 (Drosophila) (Mbnl3), mRN	0.0323603	-1.6289
Lypd6	NM_177139 // RefSeq // Mus musculus LY6/PLAUR domain containing 6 (Lypd6), mRNA.	0.0665981	-1.62844
Tes	NM_207176 // RefSeq // Mus musculus testis derived transcript (Tes), mRNA. // ch	0.00453324	-1.62679
Kcnf1	NM_201531 // RefSeq // Mus musculus potassium voltage-gated channel, subfamily F	0.075739	-1.62557
Loxl3	NM_013586 // RefSeq // Mus musculus lysyl oxidase-like 3 (Loxl3), mRNA. // chr6	0.0258579	-1.6202
Aqp1	NM_007472 // RefSeq // Mus musculus aquaporin 1 (Aqp1), mRNA. // chr6 // 100 //	0.0335452	-1.60583
Sfmbt1	NM_019460 // RefSeq // Mus musculus Scm-like with four mbt domains 1 (Sfmbt1), m	0.0148288	-1.60568
Rin3	NM_177620 // RefSeq // Mus musculus Ras and Rab interactor 3 (Rin3), transcript	0.0531546	-1.60262
Socs2	NM_007706 // RefSeq // Mus musculus suppressor of cytokine signaling 2 (Socs2),	0.0707025	-1.59606
Hlx	NM_008250 // RefSeq // Mus musculus H2.0-like homeobox (Hlx), mRNA. // chr1 // 1	0.0099727	-1.59528
Pparg	NM_001127330 // RefSeq // Mus musculus peroxisome proliferator activated recepto	0.0451715	-1.5887
Slc39a14	NM_001135151 // RefSeq // Mus musculus solute carrier family 39 (zinc transporte	0.00139853	-1.57978
Chml	NM_021350 // RefSeq // Mus musculus choroideremia-like (Chml), mRNA. // chr1 //	0.00169228	-1.57813
Plekha2	NM_031257 // RefSeq // Mus musculus pleckstrin homology domain-containing, famil	0.00947069	-1.56926
Hoxa11	NM_010450 // RefSeq // Mus musculus homeo box A11 (Hoxa11), mRNA. // chr6 // 100	0.0107523	-1.56758
Ugcg	NM_011673 // RefSeq // Mus musculus UDP-glucose ceramide glucosyltransferase (Ug	0.0111151	-1.56416
Cdon	NM_021339 // RefSeq // Mus musculus cell adhesion molecule-related/down-regulate	0.01373	-1.56187
Sirpa	NM_007547 // RefSeq // Mus musculus signal-regulatory protein alpha (Sirpa), mRN	0.0519593	-1.5618
Erc1	NM_053204 // RefSeq // Mus musculus ELKS/RAB6-interacting/CAST family member 1 (	0.0887634	-1.56108
Dhcr24	NM_053272 // RefSeq // Mus musculus 24-dehydrocholesterol reductase (Dhcr24), mR	0.074588	-1.55955
Aph1b	NM_177583 // RefSeq // Mus musculus anterior pharynx defective 1b homolog (C. el	0.0146359	-1.55933
Chchd7	NM_181391 // RefSeq // Mus musculus coiled-coil-helix-coiled-coil-helix domain c	0.0556851	-1.5482
Serpinf1	NM_011340 // RefSeq // Mus musculus serine (or cysteine) peptidase inhibitor, cl	0.0828198	-1.54809
Tpst2	NM_009419 // RefSeq // Mus musculus protein-tyrosine sulfotransferase 2 (Tpst2),	0.00255254	-1.54664
Optn	NM_181848 // RefSeq // Mus musculus optineurin (Optn), mRNA. // chr2 // 100 // 9	0.0436666	-1.54611
Acsl5	NM_027976 // RefSeq // Mus musculus acyl-CoA synthetase long-chain family member	0.0208576	-1.54217
Slc9a3r1	NM_012030 // RefSeq // Mus musculus solute carrier family 9 (sodium/hydrogen exc	0.00345413	-1.54057
Ly6e	NM_008529 // RefSeq // Mus musculus lymphocyte antigen 6 complex, locus E (Ly6e)	0.00661468	-1.53569
Skil	NM_011386 // RefSeq // Mus musculus SKI-like (Skil), transcript variant 1, mRNA.	0.0645443	-1.53474
Amot	NM_153319 // RefSeq // Mus musculus angiomotin (Amot), mRNA. // chrX // 100 // 9	0.0486653	-1.53366
Ppargc1a	NM_008904 // RefSeq // Mus musculus peroxisome proliferative activated receptor,	0.00581758	-1.53157
Slc25a32	NM_172402 // RefSeq // Mus musculus solute carrier family 25, member 32 (Slc25a3	0.00245057	-1.53005
Plcl1	NM_001114663 // RefSeq // Mus musculus phospholipase C-like 1 (Plcl1), mRNA. //	0.00867582	-1.52983
Macrod2	NM_001013802 // RefSeq // Mus musculus MACRO domain containing 2 (Macrod2), tran	0.064736	-1.52943
Sema5a	NM_009154 // RefSeq // Mus musculus sema domain, seven thrombospondin repeats (t	0.0205205	-1.52587
Slc37a2	NM_001145960 // RefSeq // Mus musculus solute carrier family 37 (glycerol-3-phos	0.00523638	-1.52573
Tlcd2	NM_027249 // RefSeq // Mus musculus TLC domain containing 2 (Tlcd2), mRNA. // ch	0.0180527	-1.52496
Kirrel	NM_130867 // RefSeq // Mus musculus kin of IRRE like (Drosophila) (Kirrel), mRNA	0.0368431	-1.51899
Crlf3	NM_018776 // RefSeq // Mus musculus cytokine receptor-like factor 3 (Crlf3), mRN	0.0210485	-1.51863
Ets2	NM_011809 // RefSeq // Mus musculus E26 avian leukemia oncogene 2, 3' domain (Et	0.0649216	-1.51772
Npl	NM_028749 // RefSeq // Mus musculus N-acetylneuraminate pyruvate lyase (Npl), mR	0.00256948	-1.51763
Gja1	NM_010288 // RefSeq // Mus musculus gap junction protein, alpha 1 (Gja1), mRNA.	0.0821579	-1.5148
Far1	NM_026143 // RefSeq // Mus musculus fatty acyl CoA reductase 1 (Far1), transcrip	0.00778498	-1.51394
Plekha5	NM_144920 // RefSeq // Mus musculus pleckstrin homology domain containing, famil	0.0266337	-1.51156
Htr2b	NM_008311 // RefSeq // Mus musculus 5-hydroxytryptamine (serotonin) receptor 2B	0.026047	-1.51099
Gpm6b	NM_023122 // RefSeq // Mus musculus glycoprotein m6b (Gpm6b), mRNA. // chrX // 1	0.00768813	-1.50975
Mapre2	NM_153058 // RefSeq // Mus musculus microtubule-associated protein, RP/EB family	0.0137043	-1.50879
Cd200	NM_010818 // RefSeq // Mus musculus CD200 antigen (Cd200), mRNA. // chr16 // 100	0.00788439	-1.50704
Scn5a	NM_021544 // RefSeq // Mus musculus sodium channel, voltage-gated, type V, alpha	0.0668993	-1.5024
Megf10	NM_001001979 // RefSeq // Mus musculus multiple EGF-like-domains 10 (Megf10), mR	0.0428069	-1.50223
Dock11	NM_001009947 // RefSeq // Mus musculus dedicator of cytokinesis 11 (Dock11), mRN	0.0104225	-1.50162
Pdgfrb	NM_001146268 // RefSeq // Mus musculus platelet derived growth factor receptor,	0.0221197	1.50044
Ttl	NM_027192 // RefSeq // Mus musculus tubulin tyrosine ligase (Ttl), mRNA. // chr2	0.0464439	1.50204
Akap11	AK129178 // GenBank // Mus musculus mRNA for mKIAA0629 protein. // chr14 // 100	0.0107523	1.50501
Ptpn3	NM_011207 // RefSeq // Mus musculus protein tyrosine phosphatase, non-receptor t	0.0236341	1.50699
Tubb2b	NM_023716 // RefSeq // Mus musculus tubulin, beta 2B (Tubb2b), mRNA. // chr13 //	0.0146654	1.50779
Gsn	NM_146120 // RefSeq // Mus musculus gelsolin (Gsn), mRNA. // chr2 // 100 // 89 /	0.021419	1.50802
6330403A02Rik	BC120654 // GenBank // Mus musculus RIKEN cDNA 6330403A02 gene, mRNA (cDNA clone	0.0821572	1.50934
Napb	NM_019632 // RefSeq // Mus musculus N-ethylmaleimide sensitive fusion protein at	0.0107523	1.51213
Prune	NM_173347 // RefSeq // Mus musculus prune homolog (Drosophila) (Prune), mRNA. //	0.0147642	1.51426
Pacsin3	NM_028733 // RefSeq // Mus musculus protein kinase C and casein kinase substrate	0.0341714	1.51706
Ptgis	NM_008968 // RefSeq // Mus musculus prostaglandin I2 (prostacyclin) synthase (Pt	0.0191014	1.51844
Gatm	NM_025961 // RefSeq // Mus musculus glycine amidinotransferase (L-arginine:glyci	0.00586021	1.51896
Ttc3	NM_009441 // RefSeq // Mus musculus tetratricopeptide repeat domain 3 (Ttc3), mR	0.0244656	1.52138
Hephl1	ENSMUST00000034412 // ENSEMBL // Hephaestin-like protein 1 gene:ENSMUSG000000319	0.0778742	1.52403
Gtdc1	NM_172662 // RefSeq // Mus musculus glycosyltransferase-like domain containing 1	0.0392197	1.52471
Stat5a	NM_011488 // RefSeq // Mus musculus signal transducer and activator of transcrip	0.0724304	1.52546
Col5a3	NM_016919 // RefSeq // Mus musculus collagen, type V, alpha 3 (Col5a3), mRNA. //	0.00388813	1.52703
Acvr2a	NM_007396 // RefSeq // Mus musculus activin receptor IIA (Acvr2a), mRNA. // chr2	0.00513398	1.5272
Cacnb1	NM_031173 // RefSeq // Mus musculus calcium channel, voltage-dependent, beta 1 s	0.0146359	1.52726
Ppp1r12b	NM_001081307 // RefSeq // Mus musculus protein phosphatase 1, regulatory (inhibi	0.0605419	1.52736
Fgd4	NM_139232 // RefSeq // Mus musculus FYVE, RhoGEF and PH domain containing 4 (Fgd	0.015995	1.52765
Rapgefl1	NM_001080925 // RefSeq // Mus musculus Rap guanine nucleotide exchange factor (G	0.0368206	1.52782
Areg	NM_009704 // RefSeq // Mus musculus amphiregulin (Areg), mRNA. // chr5 // 100 //	0.0683532	1.5293
Klhl28	NM_025707 // RefSeq // Mus musculus kelch-like 28 (Drosophila) (Klhl28), mRNA. /	0.00645209	1.52947
Galnt6	NM_001161767 // RefSeq // Mus musculus UDP-N-acetyl-alpha-D-galactosamine:polype	0.0785333	1.52956
Mustn1	NM_181390 // RefSeq // Mus musculus musculoskeletal, embryonic nuclear protein 1	0.0733553	1.53245
Mllt3	NM_027326 // RefSeq // Mus musculus myeloid/lymphoid or mixed-lineage leukemia (	0.0115057	1.53269
Ptpn3	NM_011207 // RefSeq // Mus musculus protein tyrosine phosphatase, non-receptor t	0.0171689	1.53291
Fgfrl1	NM_054071 // RefSeq // Mus musculus fibroblast growth factor receptor-like 1 (Fg	0.0304569	1.53436
Ablim1	NM_178688 // RefSeq // Mus musculus actin-binding LIM protein 1 (Ablim1), transc	0.06775	1.53464
Ripply3	NM_133229 // RefSeq // Mus musculus ripply3 homolog (zebrafish) (Ripply3), mRNA.	0.0201304	1.53468
Igdcc4	NM_020043 // RefSeq // Mus musculus immunoglobulin superfamily, DCC subclass, me	0.0077616	1.53738
Myo18b	NM_028901 // RefSeq // Mus musculus myosin XVIIIb (Myo18b), mRNA. // chr5 // 100	0.0721763	1.5381
Frmpd1	NM_001081172 // RefSeq // Mus musculus FERM and PDZ domain containing 1 (Frmpd1)	0.0283559	1.53844
Trim54	NM_021447 // RefSeq // Mus musculus tripartite motif-containing 54 (Trim54), mRN	0.00976153	1.53925
Smyd1	NM_001160127 // RefSeq // Mus musculus SET and MYND domain containing 1 (Smyd1),	0.00283614	1.53943
Mylpf	NM_016754 // RefSeq // Mus musculus myosin light chain, phosphorylatable, fast s	0.0490291	1.54155
Myh2	NM_001039545 // RefSeq // Mus musculus myosin, heavy polypeptide 2, skeletal mus	0.0492196	1.54244
Mical1	NM_138315 // RefSeq // Mus musculus microtubule associated monoxygenase, calponi	0.00770328	1.54406
Cox6a2	NM_009943 // RefSeq // Mus musculus cytochrome c oxidase, subunit VI a, polypept	0.0313217	1.54427
Plin3	NM_025836 // RefSeq // Mus musculus mannose-6-phosphate receptor binding protein	0.00623341	1.54481
Ppp1r3c	NM_016854 // RefSeq // Mus musculus protein phosphatase 1, regulatory (inhibitor	0.0100653	1.54987
Etv1	NM_007960 // RefSeq // Mus musculus ets variant gene 1 (Etv1), mRNA. // chr13 //	0.0884376	1.55244
Fermt2	NM_146054 // RefSeq // Mus musculus fermitin family homolog 2 (Drosophila) (Ferm	0.0175192	1.55345
Stat3	NM_213659 // RefSeq // Mus musculus signal transducer and activator of transcrip	0.0142243	1.55442
Arl4a	NM_001039515 // RefSeq // Mus musculus ADP-ribosylation factor-like 4A (Arl4a),	0.00160327	1.55467
Ckb	NM_021273 // RefSeq // Mus musculus creatine kinase, brain (Ckb), mRNA. // chr12	0.00825676	1.55519
Fhl1	NM_001077361 // RefSeq // Mus musculus four and a half LIM domains 1 (Fhl1), tra	0.0341311	1.55587
Gcnt1	NM_173442 // RefSeq // Mus musculus glucosaminyl (N-acetyl) transferase 1, core	0.0966123	1.55675
Plekhg2	NM_138752 // RefSeq // Mus musculus pleckstrin homology domain containing, famil	0.017424	1.55901
Akap11	ENSMUST00000022593 // ENSEMBL // similar to A-kinase anchoring protein 220 gene:	0.0169593	1.55935
Abi2	NM_198127 // RefSeq // Mus musculus abl-interactor 2 (Abi2), mRNA. // chr1 // 10	0.0490291	1.55958
Lphn2	NM_001081298 // RefSeq // Mus musculus latrophilin 2 (Lphn2), mRNA. // chr3 // 1	0.0854935	1.56088
Arl4d	NM_025404 // RefSeq // Mus musculus ADP-ribosylation factor-like 4D (Arl4d), mRN	0.0871796	1.56539
Tnfrsf19	NM_013869 // RefSeq // Mus musculus tumor necrosis factor receptor superfamily,	0.00625885	1.56722
Myo18b	NM_028901 // RefSeq // Mus musculus myosin XVIIIb (Myo18b), mRNA. // chr5 // 100	0.0659057	1.56745
Cd80	NM_009855 // RefSeq // Mus musculus CD80 antigen (Cd80), mRNA. // chr16 // 100 /	0.0913716	1.56752
4930523C07Rik	NM_001162896 // RefSeq // Mus musculus RIKEN cDNA 4930523C07 gene (4930523C07Rik	0.0179943	1.56859
Ehd2	NM_153068 // RefSeq // Mus musculus EH-domain containing 2 (Ehd2), mRNA. // chr7	0.00996092	1.5705
Prkag3	NM_153744 // RefSeq // Mus musculus protein kinase, AMP-activated, gamma 3 non-c	0.0456752	1.57068
Zfp521	NM_145492 // RefSeq // Mus musculus zinc finger protein 521 (Zfp521), transcript	0.00483799	1.57092
Sox8	NM_011447 // RefSeq // Mus musculus SRY-box containing gene 8 (Sox8), mRNA. // c	0.0187943	1.57357
Cacna1s	NM_001081023 // RefSeq // Mus musculus calcium channel, voltage-dependent, L typ	0.0870265	1.57467
Cldn9	NM_020293 // RefSeq // Mus musculus claudin 9 (Cldn9), mRNA. // chr17 // 100 //	0.0168446	1.57824
Pip4k2a	NM_008845 // RefSeq // Mus musculus phosphatidylinositol-5-phosphate 4-kinase, t	0.0175192	1.57903
Otub2	NM_026580 // RefSeq // Mus musculus OTU domain, ubiquitin aldehyde binding 2 (Ot	0.0567227	1.58057
Sgms1	NM_144792 // RefSeq // Mus musculus sphingomyelin synthase 1 (Sgms1), mRNA. // c	0.00456572	1.58163
Mcam	NM_023061 // RefSeq // Mus musculus melanoma cell adhesion molecule (Mcam), mRNA	0.0418247	1.58182
Akap11	AK129178 // GenBank // Mus musculus mRNA for mKIAA0629 protein. // chr14 // 100	0.013376	1.58579
Olfml3	NM_133859 // RefSeq // Mus musculus olfactomedin-like 3 (Olfml3), mRNA. // chr3	0.0128224	1.59045
Tmem38b	NM_028053 // RefSeq // Mus musculus transmembrane protein 38B (Tmem38b), mRNA. /	0.0194552	1.59246
Jph1	AK081751 // GenBank HTC // Mus musculus 16 days embryo head cDNA, RIKEN full-len	0.0219963	1.5961
Abcc9	NM_021041 // RefSeq // Mus musculus ATP-binding cassette, sub-family C (CFTR/MRP	0.0379977	1.60127
Tle1	NM_011599 // RefSeq // Mus musculus transducin-like enhancer of split 1, homolog	0.0136976	1.60163
Tnnc1	NM_009393 // RefSeq // Mus musculus troponin C, cardiac/slow skeletal (Tnnc1), m	0.0666645	1.60257
Prnp	NM_011170 // RefSeq // Mus musculus prion protein (Prnp), mRNA. // chr2 // 100 /	0.0565179	1.60367
Rasl11b	NM_026878 // RefSeq // Mus musculus RAS-like, family 11, member B (Rasl11b), mRN	0.0116501	1.60579
Ift122	NM_031177 // RefSeq // Mus musculus intraflagellar transport 122 homolog (Chlamy	0.0171434	1.60638
Grem1	NM_011824 // RefSeq // Mus musculus gremlin 1 (Grem1), mRNA. // chr2 // 100 // 8	0.05387	1.60857
Klhl13	NM_026167 // RefSeq // Mus musculus kelch-like 13 (Drosophila) (Klhl13), mRNA. /	0.00425155	1.60901
Rnf122	NM_175136 // RefSeq // Mus musculus ring finger protein 122 (Rnf122), mRNA. // c	0.0144222	1.60976
Atp2a1	NM_007504 // RefSeq // Mus musculus ATPase, Ca++ transporting, cardiac muscle, f	0.0612542	1.61018
Myl6b	NM_172259 // RefSeq // Mus musculus myosin, light polypeptide 6B (Myl6b), mRNA.	0.0560219	1.61586
Tspan15	NM_197996 // RefSeq // Mus musculus tetraspanin 15 (Tspan15), mRNA. // chr10 //	0.0853997	1.61605
Myo18b	NM_028901 // RefSeq // Mus musculus myosin XVIIIb (Myo18b), mRNA. // chr5 // 100	0.0842981	1.61713
Snx29	NM_028964 // RefSeq // Mus musculus sorting nexin 29 (Snx29), mRNA. // chr16 //	0.00758607	1.6196
Olfml2a	NM_172854 // RefSeq // Mus musculus olfactomedin-like 2A (Olfml2a), mRNA. // chr	0.0417815	1.6199
Klhl29	BC138283 // GenBank // Mus musculus kelch-like 29 (Drosophila), mRNA (cDNA clone	0.00808367	1.62451
Apobec2	NM_009694 // RefSeq // Mus musculus apolipoprotein B mRNA editing enzyme, cataly	0.0517507	1.62465
Sdpr	NM_138741 // RefSeq // Mus musculus serum deprivation response (Sdpr), mRNA. //	0.0319907	1.62827
Tspan7	NM_019634 // RefSeq // Mus musculus tetraspanin 7 (Tspan7), mRNA. // chrX // 100	0.0635349	1.62912
Kank1	NM_181404 // RefSeq // Mus musculus KN motif and ankyrin repeat domains 1 (Kank1	0.013212	1.62923
Myo18b	NM_028901 // RefSeq // Mus musculus myosin XVIIIb (Myo18b), mRNA. // chr5 // 100	0.0717796	1.63169
Fibin	NM_026271 // RefSeq // Mus musculus fin bud initiation factor homolog (zebrafish	0.0376414	1.63713
Klf5	NM_009769 // RefSeq // Mus musculus Kruppel-like factor 5 (Klf5), mRNA. // chr14	0.0194978	1.63804
Cry2	NM_009963 // RefSeq // Mus musculus cryptochrome 2 (photolyase-like) (Cry2), tra	0.0269968	1.64417
Rgma	NM_177740 // RefSeq // Mus musculus RGM domain family, member A (Rgma), mRNA. //	0.0693116	1.64542
Stat5b	NM_001113563 // RefSeq // Mus musculus signal transducer and activator of transc	0.0176615	1.64612
Cacna2d1	NM_001110843 // RefSeq // Mus musculus calcium channel, voltage-dependent, alpha	0.00732469	1.6476
Tcf3	NM_001079822 // RefSeq // Mus musculus transcription factor 3 (Tcf3), transcript	0.0100653	1.64792
Rps6ka2	NM_011299 // RefSeq // Mus musculus ribosomal protein S6 kinase, polypeptide 2 (	0.0890422	1.64913
Atp13a5	NM_175650 // RefSeq // Mus musculus ATPase type 13A5 (Atp13a5), mRNA. // chr16 /	0.0121459	1.65174
Btc	NM_007568 // RefSeq // Mus musculus betacellulin, epidermal growth factor family	0.01943	1.6528
Mybph	NM_016749 // RefSeq // Mus musculus myosin binding protein H (Mybph), mRNA. // c	0.0310243	1.65584
Ppapdc3	NM_145521 // RefSeq // Mus musculus phosphatidic acid phosphatase type 2 domain	0.022938	1.6579
3425401B19Rik	ENSMUST00000096038 // ENSEMBL // similar to Uncharacterized protein C10orf71 gen	0.0131439	1.65803
Slc9a2	NM_001033289 // RefSeq // Mus musculus solute carrier family 9 (sodium/hydrogen	0.0101211	1.65824
Dclk1	NM_019978 // RefSeq // Mus musculus doublecortin-like kinase 1 (Dclk1), transcri	0.0350945	1.65846
Pcdh19	NM_001105245 // RefSeq // Mus musculus protocadherin 19 (Pcdh19), transcript var	0.0573269	1.66007
Kcnh5	NM_172805 // RefSeq // Mus musculus potassium voltage-gated channel, subfamily H	0.00200864	1.66074
Adcyap1r1	NM_007407 // RefSeq // Mus musculus adenylate cyclase activating polypeptide 1 r	0.0249948	1.66329
Runx1	NM_001111023 // RefSeq // Mus musculus runt related transcription factor 1 (Runx	0.0111736	1.66567
Vgll2	NM_153786 // RefSeq // Mus musculus vestigial like 2 homolog (Drosophila) (Vgll2	0.0152076	1.66674
Myoz1	NM_021508 // RefSeq // Mus musculus myozenin 1 (Myoz1), mRNA. // chr14 // 100 //	0.0194981	1.66686
Dmd	NM_007868 // RefSeq // Mus musculus dystrophin, muscular dystrophy (Dmd), mRNA.	0.0174206	1.66706
Dusp22	NM_001037955 // RefSeq // Mus musculus dual specificity phosphatase 22 (Dusp22),	0.0149161	1.66722
Capn1	NM_007600 // RefSeq // Mus musculus calpain 1 (Capn1), transcript variant 1, mRN	0.00586021	1.66886
Myo18b	NM_028901 // RefSeq // Mus musculus myosin XVIIIb (Myo18b), mRNA. // chr5 // 100	0.0929327	1.66941
Tln2	NM_001081242 // RefSeq // Mus musculus talin 2 (Tln2), mRNA. // chr9 // 100 // 9	0.041594	1.66947
Spg21	NM_138584 // RefSeq // Mus musculus spastic paraplegia 21 homolog (human) (Spg21	0.00449473	1.66961
Oaf	NM_178644 // RefSeq // Mus musculus OAF homolog (Drosophila) (Oaf), mRNA. // chr	0.0438439	1.67287
Asb2	NM_023049 // RefSeq // Mus musculus ankyrin repeat and SOCS box-containing 2 (As	0.0262094	1.67341
Lphn2	NM_001081298 // RefSeq // Mus musculus latrophilin 2 (Lphn2), mRNA. // chr3 // 1	0.0427211	1.67412
Dennd2c	NM_177857 // RefSeq // Mus musculus DENN/MADD domain containing 2C (Dennd2c), mR	0.0655486	1.67506
Sorbs2	NM_172752 // RefSeq // Mus musculus sorbin and SH3 domain containing 2 (Sorbs2),	0.00490047	1.67656
Lphn2	NM_001081298 // RefSeq // Mus musculus latrophilin 2 (Lphn2), mRNA. // chr3 // 1	0.0503648	1.67656
Ppp1r12b	NM_001081307 // RefSeq // Mus musculus protein phosphatase 1, regulatory (inhibi	0.0966123	1.67759
Ppp1r12b	NM_001081307 // RefSeq // Mus musculus protein phosphatase 1, regulatory (inhibi	0.0257615	1.6794
Ccng2	NM_007635 // RefSeq // Mus musculus cyclin G2 (Ccng2), mRNA. // chr5 // 100 // 7	0.00535645	1.6828
Lamb3	NM_008484 // RefSeq // Mus musculus laminin, beta 3 (Lamb3), mRNA. // chr1 // 10	0.0414973	1.68351
Trdn	NM_029726 // RefSeq // Mus musculus triadin (Trdn), mRNA. // chr10 // 100 // 79	0.0528929	1.68558
Tdrd7	NM_146142 // RefSeq // Mus musculus tudor domain containing 7 (Tdrd7), mRNA. //	0.0206057	1.68751
Dapk1	NM_029653 // RefSeq // Mus musculus death associated protein kinase 1 (Dapk1), t	0.0345127	1.69008
Sln	NM_025540 // RefSeq // Mus musculus sarcolipin (Sln), mRNA. // chr9 // 100 // 40	0.00436478	1.69035
Lipa	NM_021460 // RefSeq // Mus musculus lysosomal acid lipase A (Lipa), transcript v	0.00732469	1.69297
Slc9a3r2	NM_023055 // RefSeq // Mus musculus solute carrier family 9 (sodium/hydrogen exc	0.00991443	1.69368
Myo18b	NM_028901 // RefSeq // Mus musculus myosin XVIIIb (Myo18b), mRNA. // chr5 // 100	0.0967295	1.69377
Myog	NM_031189 // RefSeq // Mus musculus myogenin (Myog), mRNA. // chr1 // 100 // 100	0.0237448	1.69407
Trpm4	NM_175130 // RefSeq // Mus musculus transient receptor potential cation channel,	0.0150957	1.69557
Sgcg	NM_011892 // RefSeq // Mus musculus sarcoglycan, gamma (dystrophin-associated gl	0.0318612	1.6972
Trim55	NM_001081281 // RefSeq // Mus musculus tripartite motif-containing 55 (Trim55),	0.0136126	1.69782
Gpd1l	NM_175380 // RefSeq // Mus musculus glycerol-3-phosphate dehydrogenase 1-like (G	0.0152673	1.69843
Srgap2	NM_001081011 // RefSeq // Mus musculus SLIT-ROBO Rho GTPase activating protein 2	0.00510317	1.69956
Frmd4b	NM_145148 // RefSeq // Mus musculus FERM domain containing 4B (Frmd4b), mRNA. //	0.00535645	1.69999
Lphn2	NM_001081298 // RefSeq // Mus musculus latrophilin 2 (Lphn2), mRNA. // chr3 // 1	0.0399249	1.70024
Fzd4	NM_008055 // RefSeq // Mus musculus frizzled homolog 4 (Drosophila) (Fzd4), mRNA	0.00691867	1.70389
Fzd9	NM_010246 // RefSeq // Mus musculus frizzled homolog 9 (Drosophila) (Fzd9), mRNA	0.0242934	1.70561
Hsf2bp	ENSMUST00000002145 // ENSEMBL // MCG14257 gene:ENSMUSG00000002076 // chr17 // 10	0.0125696	1.70594
Cacna2d1	NM_001110843 // RefSeq // Mus musculus calcium channel, voltage-dependent, alpha	0.00795331	1.70617
Trdn	NM_029726 // RefSeq // Mus musculus triadin (Trdn), mRNA. // chr10 // 100 // 100	0.0659296	1.70729
Tmem38b	ENSMUST00000030127 // ENSEMBL // Trimeric intracellular cation channel type B ge	0.0169593	1.71034
Plac1	NM_019538 // RefSeq // Mus musculus placental specific protein 1 (Plac1), mRNA.	0.00108509	1.71443
Fam171a2	NM_199200 // RefSeq // Mus musculus family with sequence similarity 171, member	0.00402103	1.71765
Egr2	NM_010118 // RefSeq // Mus musculus early growth response 2 (Egr2), mRNA. // chr	0.0429386	1.71844
Rab15	NM_134050 // RefSeq // Mus musculus RAB15, member RAS oncogene family (Rab15), m	0.0145095	1.71951
Fxyd6	NM_022004 // RefSeq // Mus musculus FXYD domain-containing ion transport regulat	0.0734963	1.72072
Fam78a	BC137951 // GenBank // Mus musculus family with sequence similarity 78, member A	0.0115385	1.72369
Nog	NM_008711 // RefSeq // Mus musculus noggin (Nog), mRNA. // chr11 // 100 // 100 /	0.0264347	1.72414
Myo18b	NM_028901 // RefSeq // Mus musculus myosin XVIIIb (Myo18b), mRNA. // chr5 // 100	0.0966704	1.7281
Zim1	NM_011769 // RefSeq // Mus musculus zinc finger, imprinted 1 (Zim1), mRNA. // ch	0.00596019	1.72891
Cdc25b	NM_023117 // RefSeq // Mus musculus cell division cycle 25 homolog B (S. pombe)	0.0612374	1.72987
Tmem54	NM_025452 // RefSeq // Mus musculus transmembrane protein 54 (Tmem54), mRNA. //	0.0709333	1.73071
Upk1b	NM_178924 // RefSeq // Mus musculus uroplakin 1B (Upk1b), mRNA. // chr16 // 100	0.0101261	1.73372
Gmpr	NM_025508 // RefSeq // Mus musculus guanosine monophosphate reductase (Gmpr), mR	0.0104225	1.7356
Kif13a	NM_010617 // RefSeq // Mus musculus kinesin family member 13A (Kif13a), mRNA. //	0.0212509	1.73656
Myo18b	NM_028901 // RefSeq // Mus musculus myosin XVIIIb (Myo18b), mRNA. // chr5 // 100	0.073692	1.73678
Rragd	NM_027491 // RefSeq // Mus musculus Ras-related GTP binding D (Rragd), mRNA. //	0.00421146	1.74004
Glul	NM_008131 // RefSeq // Mus musculus glutamate-ammonia ligase (glutamine syntheta	0.00506964	1.74044
Myo18b	NM_028901 // RefSeq // Mus musculus myosin XVIIIb (Myo18b), mRNA. // chr5 // 100	0.061728	1.74397
Cnr1	NM_007726 // RefSeq // Mus musculus cannabinoid receptor 1 (brain) (Cnr1), mRNA.	0.0213731	1.74481
Twf2	NM_011876 // RefSeq // Mus musculus twinfilin, actin-binding protein, homolog 2	0.00991443	1.74558
Sfrp2	NM_009144 // RefSeq // Mus musculus secreted frizzled-related protein 2 (Sfrp2),	0.0596431	1.75018
1600029D21Rik	NM_029639 // RefSeq // Mus musculus RIKEN cDNA 1600029D21 gene (1600029D21Rik),	0.0351575	1.75061
Snx25	NM_207213 // RefSeq // Mus musculus sorting nexin 25 (Snx25), mRNA. // chr8 // 9	0.00229966	1.75065
D8Ertd82e	NM_172911 // RefSeq // Mus musculus DNA segment, Chr 8, ERATO Doi 82, expressed	0.0151889	1.7513
Cap2	NM_026056 // RefSeq // Mus musculus CAP, adenylate cyclase-associated protein, 2	0.00301114	1.75197
Il1rap	NM_008364 // RefSeq // Mus musculus interleukin 1 receptor accessory protein (Il	0.0566485	1.75583
Zswim6	NM_145456 // RefSeq // Mus musculus zinc finger, SWIM domain containing 6 (Zswim	0.000872326	1.75678
Rb1	NM_009029 // RefSeq // Mus musculus retinoblastoma 1 (Rb1), mRNA. // chr14 // 10	0.00449522	1.7629
Rbp1	NM_011254 // RefSeq // Mus musculus retinol binding protein 1, cellular (Rbp1),	0.0449834	1.76389
Prkaa2	NM_178143 // RefSeq // Mus musculus protein kinase, AMP-activated, alpha 2 catal	0.0397796	1.76432
Pxdn	NM_181395 // RefSeq // Mus musculus peroxidasin homolog (Drosophila) (Pxdn), mRN	0.0122677	1.7659
Gpr37	NM_010338 // RefSeq // Mus musculus G protein-coupled receptor 37 (Gpr37), mRNA.	0.00245057	1.76693
Tnnt1	NM_011618 // RefSeq // Mus musculus troponin T1, skeletal, slow (Tnnt1), mRNA. /	0.018995	1.76726
Ophn1	NM_052976 // RefSeq // Mus musculus oligophrenin 1 (Ophn1), mRNA. // chrX // 100	0.0133858	1.77169
Camk2a	NM_177407 // RefSeq // Mus musculus calcium/calmodulin-dependent protein kinase	0.00467277	1.77311
Ralgps2	NM_001159965 // RefSeq // Mus musculus Ral GEF with PH domain and SH3 binding mo	0.0259304	1.77536
Plat	NM_008872 // RefSeq // Mus musculus plasminogen activator, tissue (Plat), mRNA.	0.00979504	1.77764
Ldb3	NM_001039074 // RefSeq // Mus musculus LIM domain binding 3 (Ldb3), transcript v	0.0394815	1.77819
Bcam	NM_020486 // RefSeq // Mus musculus basal cell adhesion molecule (Bcam), mRNA. /	0.00430048	1.78442
Atp1b2	NM_013415 // RefSeq // Mus musculus ATPase, Na+/K+ transporting, beta 2 polypept	0.064197	1.78505
Mapk12	NM_013871 // RefSeq // Mus musculus mitogen-activated protein kinase 12 (Mapk12)	0.010421	1.78878
Trp63	NM_001127259 // RefSeq // Mus musculus transformation related protein 63 (Trp63)	0.0246394	1.79025
Plekhg5	NM_001004156 // RefSeq // Mus musculus pleckstrin homology domain containing, fa	0.0207532	1.79256
Ahr	NM_013464 // RefSeq // Mus musculus aryl-hydrocarbon receptor (Ahr), mRNA. // ch	0.0568963	1.79295
Aspa	NM_023113 // RefSeq // Mus musculus aspartoacylase (Aspa), mRNA. // chr11 // 100	0.0420496	1.79399
Ramp3	NM_019511 // RefSeq // Mus musculus receptor (calcitonin) activity modifying pro	0.017424	1.79471
Eml1	NM_001043335 // RefSeq // Mus musculus echinoderm microtubule associated protein	0.0220716	1.80655
1700025G04Rik	NM_197990 // RefSeq // Mus musculus RIKEN cDNA 1700025G04 gene (1700025G04Rik),	0.0187943	1.81682
Tm6sf1	NM_145375 // RefSeq // Mus musculus transmembrane 6 superfamily member 1 (Tm6sf1	0.0358803	1.81726
Egf	NM_010113 // RefSeq // Mus musculus epidermal growth factor (Egf), mRNA. // chr3	0.0325733	1.81875
Paqr4	NM_023824 // RefSeq // Mus musculus progestin and adipoQ receptor family member	0.0105805	1.82233
Ppp1r12b	NM_001081307 // RefSeq // Mus musculus protein phosphatase 1, regulatory (inhibi	0.0368206	1.82451
Ppp1r12b	NM_001081307 // RefSeq // Mus musculus protein phosphatase 1, regulatory (inhibi	0.0220983	1.82608
Atp6v0a1	NM_016920 // RefSeq // Mus musculus ATPase, H+ transporting, lysosomal V0 subuni	0.00602155	1.8263
Mamdc2	NM_174857 // RefSeq // Mus musculus MAM domain containing 2 (Mamdc2), mRNA. // c	0.015995	1.83064
Obsl1	NM_178884 // RefSeq // Mus musculus obscurin-like 1 (Obsl1), mRNA. // chr1 // 10	0.0119262	1.84128
Mapk8ip1	NM_011162 // RefSeq // Mus musculus mitogen-activated protein kinase 8 interacti	0.0112188	1.84518
Tnnc2	NM_009394 // RefSeq // Mus musculus troponin C2, fast (Tnnc2), mRNA. // chr2 //	0.0195413	1.84541
Mstn	NM_010834 // RefSeq // Mus musculus myostatin (Mstn), mRNA. // chr1 // 100 // 10	0.0485031	1.84806
Tnni2	NM_009405 // RefSeq // Mus musculus troponin I, skeletal, fast 2 (Tnni2), mRNA.	0.0136002	1.85085
Popdc2	NM_001081984 // RefSeq // Mus musculus popeye domain containing 2 (Popdc2), tran	0.0278356	1.85658
Gfra1	NM_010279 // RefSeq // Mus musculus glial cell line derived neurotrophic factor	0.0762383	1.85784
Doc2b	NM_007873 // RefSeq // Mus musculus double C2, beta (Doc2b), mRNA. // chr11 // 1	0.0260322	1.85913
Nptx1	NM_008730 // RefSeq // Mus musculus neuronal pentraxin 1 (Nptx1), mRNA. // chr11	0.0854935	1.86101
Ppp1r3a	NM_080464 // RefSeq // Mus musculus protein phosphatase 1, regulatory (inhibitor	0.0212509	1.86144
Agtr2	NM_007429 // RefSeq // Mus musculus angiotensin II receptor, type 2 (Agtr2), mRN	0.0838063	1.86307
Dysf	NM_021469 // RefSeq // Mus musculus dysferlin (Dysf), transcript variant 1, mRNA	0.0236072	1.86622
Trim63	NM_001039048 // RefSeq // Mus musculus tripartite motif-containing 63 (Trim63),	0.0105955	1.86728
Hfe2	NM_027126 // RefSeq // Mus musculus hemochromatosis type 2 (juvenile) (human hom	0.02908	1.86895
Lphn2	NM_001081298 // RefSeq // Mus musculus latrophilin 2 (Lphn2), mRNA. // chr3 // 1	0.0721025	1.87018
Tns1	NM_027884 // RefSeq // Mus musculus tensin 1 (Tns1), mRNA. // chr1 // 100 // 100	0.00691867	1.87059
Jhdm1d	NM_001033430 // RefSeq // Mus musculus jumonji C domain-containing histone demet	0.0292605	1.87422
Actn2	NM_033268 // RefSeq // Mus musculus actinin alpha 2 (Actn2), mRNA. // chr13 // 1	0.0643805	1.87694
Wdr44	NM_175180 // RefSeq // Mus musculus WD repeat domain 44 (Wdr44), mRNA. // chrX /	0.000880972	1.87932
Sh3pxd2a	NM_008018 // RefSeq // Mus musculus SH3 and PX domains 2A (Sh3pxd2a), mRNA. // c	0.0110345	1.88983
Ly6a	NM_010738 // RefSeq // Mus musculus lymphocyte antigen 6 complex, locus A (Ly6a)	0.0252478	1.891
Adamts20	NM_177431 // RefSeq // Mus musculus a disintegrin-like and metallopeptidase (rep	0.00449473	1.89141
Fry	ENSMUST00000087204 // ENSEMBL // similar to furry homolog (Drosophila) isoform 1	0.0197514	1.89156
Sema6b	NM_013662 // RefSeq // Mus musculus sema domain, transmembrane domain (TM), and	0.000789734	1.89414
Sema6b	NM_013662 // RefSeq // Mus musculus sema domain, transmembrane domain (TM), and	0.000789734	1.89414
Peg10	NM_130877 // RefSeq // Mus musculus paternally expressed 10 (Peg10), transcript	0.0396354	1.89679
Thbs4	NM_011582 // RefSeq // Mus musculus thrombospondin 4 (Thbs4), mRNA. // chr13 //	0.00241696	1.89847
Egr1	NM_007913 // RefSeq // Mus musculus early growth response 1 (Egr1), mRNA. // chr	0.087897	1.90184
Hgf	NM_010427 // RefSeq // Mus musculus hepatocyte growth factor (Hgf), mRNA. // chr	0.0710855	1.90344
Adamts5	NM_011782 // RefSeq // Mus musculus a disintegrin-like and metallopeptidase (rep	0.00358571	1.90523
Ppfia4	NM_001144855 // RefSeq // Mus musculus protein tyrosine phosphatase, receptor ty	0.0173986	1.90562
A630033H20Rik	NM_175442 // RefSeq // Mus musculus RIKEN cDNA A630033H20 gene (A630033H20Rik),	0.0391689	1.90591
Tle4	NM_011600 // RefSeq // Mus musculus transducin-like enhancer of split 4, homolog	0.0302944	1.90844
Dhrs7c	NM_001013013 // RefSeq // Mus musculus dehydrogenase/reductase (SDR family) memb	0.00745172	1.91073
Snx30	NM_172468 // RefSeq // Mus musculus sorting nexin family member 30 (Snx30), mRNA	0.00221775	1.91746
Srpk3	NM_019684 // RefSeq // Mus musculus serine/arginine-rich protein specific kinase	0.0146654	1.91886
Msln	NM_018857 // RefSeq // Mus musculus mesothelin (Msln), mRNA. // chr17 // 100 //	0.0907068	1.9205
Txnip	NM_001009935 // RefSeq // Mus musculus thioredoxin interacting protein (Txnip),	0.0135361	1.92051
Hrc	NM_010473 // RefSeq // Mus musculus histidine rich calcium binding protein (Hrc)	0.0173184	1.92105
Traf3ip3	NM_153137 // RefSeq // Mus musculus TRAF3 interacting protein 3 (Traf3ip3), mRNA	0.00118427	1.92314
Igfn1	EU429481 // GenBank // Mus musculus IGFN1_v2 (Igfn1) mRNA, complete cds, alterna	0.0320658	1.92861
Jhdm1d	NM_001033430 // RefSeq // Mus musculus jumonji C domain-containing histone demet	0.0114157	1.93313
Tns1	NM_027884 // RefSeq // Mus musculus tensin 1 (Tns1), mRNA. // chr1 // 100 // 84	0.00586021	1.93482
Tnfaip8	NM_134131 // RefSeq // Mus musculus tumor necrosis factor, alpha-induced protein	0.015998	1.94244
Gja3	NM_016975 // RefSeq // Mus musculus gap junction protein, alpha 3 (Gja3), mRNA.	0.0691509	1.94702
Tmem117	NM_178789 // RefSeq // Mus musculus transmembrane protein 117 (Tmem117), mRNA. /	0.028271	1.94793
Prkcd	NM_011103 // RefSeq // Mus musculus protein kinase C, delta (Prkcd), mRNA. // ch	0.0102993	1.95133
Inha	NM_010564 // RefSeq // Mus musculus inhibin alpha (Inha), mRNA. // chr1 // 100 /	0.0473719	1.95741
Myh7	NM_080728 // RefSeq // Mus musculus myosin, heavy polypeptide 7, cardiac muscle,	0.0341865	1.96345
Mylk4	ENSMUST00000057428 // ENSEMBL // Myosin light chain kinase family member 4 gene:	0.0264039	1.96556
Grasp	NM_019518 // RefSeq // Mus musculus GRP1 (general receptor for phosphoinositides	0.0583739	1.96562
Kcnn3	NM_080466 // RefSeq // Mus musculus potassium intermediate/small conductance cal	0.0358803	1.96968
Atp9a	NM_015731 // RefSeq // Mus musculus ATPase, class II, type 9A (Atp9a), mRNA. //	0.0278356	1.97136
Cdh13	NM_019707 // RefSeq // Mus musculus cadherin 13 (Cdh13), mRNA. // chr8 // 100 //	0.0053148	1.9729
Ckm	NM_007710 // RefSeq // Mus musculus creatine kinase, muscle (Ckm), mRNA. // chr7	0.0238617	1.98249
Pgm5	NM_175013 // RefSeq // Mus musculus phosphoglucomutase 5 (Pgm5), mRNA. // chr19	0.0282342	1.98362
Sema3c	NM_013657 // RefSeq // Mus musculus sema domain, immunoglobulin domain (Ig), sho	0.0116501	1.98528
Fam122b	NM_030167 // RefSeq // Mus musculus family with sequence similarity 122, member	0.00868403	1.98839
Itgb1bp2	NM_013712 // RefSeq // Mus musculus integrin beta 1 binding protein 2 (Itgb1bp2)	0.0148059	1.99132
Zeb1	NM_011546 // RefSeq // Mus musculus zinc finger E-box binding homeobox 1 (Zeb1),	0.00549258	2.00975
Mllt4	NM_010806 // RefSeq // Mus musculus myeloid/lymphoid or mixed-lineage leukemia (	0.00788823	2.01816
Csdc2	NM_145473 // RefSeq // Mus musculus cold shock domain containing C2, RNA binding	0.00787234	2.01965
Myom2	NM_008664 // RefSeq // Mus musculus myomesin 2 (Myom2), mRNA. // chr8 // 100 //	0.0306954	2.02001
Ankrd44	NM_001081433 // RefSeq // Mus musculus ankyrin repeat domain 44 (Ankrd44), mRNA.	0.00356517	2.03228
Tnnt2	NM_001130174 // RefSeq // Mus musculus troponin T2, cardiac (Tnnt2), transcript	0.00358571	2.03864
Spry4	NM_011898 // RefSeq // Mus musculus sprouty homolog 4 (Drosophila) (Spry4), mRNA	0.0102047	2.03883
Glul	NM_008131 // RefSeq // Mus musculus glutamate-ammonia ligase (glutamine syntheta	0.0102737	2.04434
Frem2	NM_172862 // RefSeq // Mus musculus Fras1 related extracellular matrix protein 2	0.014917	2.04868
Inpp4b	NM_001024617 // RefSeq // Mus musculus inositol polyphosphate-4-phosphatase, typ	0.0249948	2.0656
Hey1	NM_010423 // RefSeq // Mus musculus hairy/enhancer-of-split related with YRPW mo	0.0711121	2.07119
Rab40b	NM_139147 // RefSeq // Mus musculus Rab40b, member RAS oncogene family (Rab40b),	0.0200492	2.07557
Rtl1	NM_184109 // RefSeq // Mus musculus retrotransposon-like 1 (Rtl1), mRNA. // chr1	0.00233555	2.0764
Prkcb	NM_008855 // RefSeq // Mus musculus protein kinase C, beta (Prkcb), mRNA. // chr	0.0194981	2.08698
Galnt5	NM_172855 // RefSeq // Mus musculus UDP-N-acetyl-alpha-D-galactosamine:polypepti	0.0349117	2.11374
Fndc5	NM_027402 // RefSeq // Mus musculus fibronectin type III domain containing 5 (Fn	0.00586021	2.11952
Hspb2	NM_024441 // RefSeq // Mus musculus heat shock protein 2 (Hspb2), mRNA. // chr9	0.00373522	2.13025
Col19a1	NM_007733 // RefSeq // Mus musculus collagen, type XIX, alpha 1 (Col19a1), mRNA.	0.000954423	2.13323
Trim72	NM_001079932 // RefSeq // Mus musculus tripartite motif-containing 72 (Trim72),	0.0281911	2.13724
Tns1	NM_027884 // RefSeq // Mus musculus tensin 1 (Tns1), mRNA. // chr1 // 100 // 100	0.00735287	2.1419
Plce1	NM_019588 // RefSeq // Mus musculus phospholipase C, epsilon 1 (Plce1), mRNA. //	0.0189748	2.14513
Mgp	NM_008597 // RefSeq // Mus musculus matrix Gla protein (Mgp), mRNA. // chr6 // 1	0.0329352	2.14979
Traf5	NM_011633 // RefSeq // Mus musculus TNF receptor-associated factor 5 (Traf5), mR	0.0132451	2.14991
Igfbp3	NM_008343 // RefSeq // Mus musculus insulin-like growth factor binding protein 3	0.0259442	2.15142
Rftn2	NM_028713 // RefSeq // Mus musculus raftlin family member 2 (Rftn2), mRNA. // ch	0.0105038	2.15351
Unc45b	NM_178680 // RefSeq // Mus musculus unc-45 homolog B (C. elegans) (Unc45b), mRNA	0.015998	2.15925
Gpc4	NM_008150 // RefSeq // Mus musculus glypican 4 (Gpc4), mRNA. // chrX // 100 // 8	0.000385893	2.16548
Adprhl1	NM_172750 // RefSeq // Mus musculus ADP-ribosylhydrolase like 1 (Adprhl1), mRNA.	0.000297252	2.17289
Arpp21	NM_033264 // RefSeq // Mus musculus cyclic AMP-regulated phosphoprotein, 21 (Arp	0.0101651	2.18057
Dmp1	NM_016779 // RefSeq // Mus musculus dentin matrix protein 1 (Dmp1), mRNA. // chr	0.0630436	2.19245
Erbb3	NM_010153 // RefSeq // Mus musculus v-erb-b2 erythroblastic leukemia viral oncog	0.00586184	2.20866
Igfbp6	NM_008344 // RefSeq // Mus musculus insulin-like growth factor binding protein 6	0.0155351	2.21004
Afap1l1	NM_178928 // RefSeq // Mus musculus actin filament associated protein 1-like 1 (	0.00256948	2.2128
Sema6c	NM_011351 // RefSeq // Mus musculus sema domain, transmembrane domain (TM), and	0.00358571	2.21765
Pde1a	NM_016744 // RefSeq // Mus musculus phosphodiesterase 1A, calmodulin-dependent (	0.0197808	2.22057
Fbxl22	NM_175206 // RefSeq // Mus musculus F-box and leucine-rich repeat protein 22 (Fb	0.000221368	2.22106
Pnmal2	NM_001099636 // RefSeq // Mus musculus PNMA-like 2 (Pnmal2), mRNA. // chr7 // 10	0.0283865	2.25037
Col4a2	NM_009932 // RefSeq // Mus musculus collagen, type IV, alpha 2 (Col4a2), mRNA. /	0.0116501	2.25507
Nxf7	NM_130888 // RefSeq // Mus musculus nuclear RNA export factor 7 (Nxf7), mRNA. //	0.0155294	2.25535
Abra	NM_175456 // RefSeq // Mus musculus actin-binding Rho activating protein (Abra),	0.00778498	2.25614
Nqo1	NM_008706 // RefSeq // Mus musculus NAD(P)H dehydrogenase, quinone 1 (Nqo1), mRN	0.0261299	2.25816
Myh8	NM_177369 // RefSeq // Mus musculus myosin, heavy polypeptide 8, skeletal muscle	0.018008	2.28087
Grb10	NM_010345 // RefSeq // Mus musculus growth factor receptor bound protein 10 (Grb	0.00926713	2.28221
Slc14a1	NM_028122 // RefSeq // Mus musculus solute carrier family 14 (urea transporter),	0.0343323	2.29065
Atp8a1	NM_001038999 // RefSeq // Mus musculus ATPase, aminophospholipid transporter (AP	0.005601	2.31255
Cav3	NM_007617 // RefSeq // Mus musculus caveolin 3 (Cav3), mRNA. // chr6 // 100 // 1	0.00732469	2.31256
Sncg	NM_011430 // RefSeq // Mus musculus synuclein, gamma (Sncg), mRNA. // chr14 // 1	0.021503	2.3405
Dcx	NM_001110222 // RefSeq // Mus musculus doublecortin (Dcx), transcript variant 1,	0.0236823	2.36042
Rem1	NM_009047 // RefSeq // Mus musculus rad and gem related GTP binding protein 1 (R	0.00962863	2.36051
Art1	NM_009710 // RefSeq // Mus musculus ADP-ribosyltransferase 1 (Art1), mRNA. // ch	0.014421	2.38735
Tceal6	NM_025355 // RefSeq // Mus musculus transcription elongation factor A (SII)-like	0.0136002	2.39478
Scn3b	NM_178227 // RefSeq // Mus musculus sodium channel, voltage-gated, type III, bet	0.0127008	2.39869
Limch1	NM_001001980 // RefSeq // Mus musculus LIM and calponin homology domains 1 (Limc	0.00875757	2.42815
Mef2c	NM_025282 // RefSeq // Mus musculus myocyte enhancer factor 2C (Mef2c), mRNA. //	0.0233567	2.44516
Armcx1	NM_030066 // RefSeq // Mus musculus armadillo repeat containing, X-linked 1 (Arm	0.00256948	2.4466
Olfml2b	NM_177068 // RefSeq // Mus musculus olfactomedin-like 2B (Olfml2b), mRNA. // chr	0.00113814	2.45478
Il33	NM_133775 // RefSeq // Mus musculus interleukin 33 (Il33), mRNA. // chr19 // 100	0.0960833	2.46247
Ampd1	NM_001033303 // RefSeq // Mus musculus adenosine monophosphate deaminase 1 (isof	0.00521986	2.46249
Csrp3	NM_013808 // RefSeq // Mus musculus cysteine and glycine-rich protein 3 (Csrp3),	0.0335467	2.46676
Ablim3	NM_198649 // RefSeq // Mus musculus actin binding LIM protein family, member 3 (	0.00205704	2.49838
Pcdh7	NM_018764 // RefSeq // Mus musculus protocadherin 7 (Pcdh7), transcript variant	0.00449226	2.51012
Irgm2	NM_019440 // RefSeq // Mus musculus immunity-related GTPase family M member 2 (I	0.0168399	2.53189
Lrig1	NM_008377 // RefSeq // Mus musculus leucine-rich repeats and immunoglobulin-like	0.00991443	2.53641
Tmod4	NM_016712 // RefSeq // Mus musculus tropomodulin 4 (Tmod4), mRNA. // chr3 // 100	0.068202	2.54042
Selp	NM_011347 // RefSeq // Mus musculus selectin, platelet (Selp), mRNA. // chr1 //	0.0547435	2.54609
Myoz2	NM_021503 // RefSeq // Mus musculus myozenin 2 (Myoz2), mRNA. // chr3 // 100 //	0.00691867	2.5462
Adam12	NM_007400 // RefSeq // Mus musculus a disintegrin and metallopeptidase domain 12	0.0144624	2.58872
1810041L15Rik	BC062953 // GenBank // Mus musculus RIKEN cDNA 1810041L15 gene, mRNA (cDNA clone	0.0137043	2.59762
Tmem40	NM_144805 // RefSeq // Mus musculus transmembrane protein 40 (Tmem40), mRNA. //	0.00679758	2.59811
Fam174b	NM_001162532 // RefSeq // Mus musculus family with sequence similarity 174, memb	0.0375855	2.60317
Gpr126	NM_001002268 // RefSeq // Mus musculus G protein-coupled receptor 126 (Gpr126),	0.0105025	2.61633
Ripply1	NM_001037915 // RefSeq // Mus musculus ripply1 homolog (zebrafish) (Ripply1), mR	0.0132	2.6421
Col4a1	NM_009931 // RefSeq // Mus musculus collagen, type IV, alpha 1 (Col4a1), mRNA. /	0.00670421	2.65318
Nav3	NM_001081035 // RefSeq // Mus musculus neuron navigator 3 (Nav3), mRNA. // chr10	0.0101096	2.66607
Grk5	NM_018869 // RefSeq // Mus musculus G protein-coupled receptor kinase 5 (Grk5),	0.0077616	2.66864
Cobl	NM_172496 // RefSeq // Mus musculus cordon-bleu (Cobl), mRNA. // chr11 // 100 //	0.00197312	2.68991
Pknox2	NM_001029838 // RefSeq // Mus musculus Pbx/knotted 1 homeobox 2 (Pknox2), transc	0.00372166	2.7146
Ppfibp2	NM_008905 // RefSeq // Mus musculus protein tyrosine phosphatase, receptor-type,	0.018995	2.71901
Tmod1	NM_021883 // RefSeq // Mus musculus tropomodulin 1 (Tmod1), mRNA. // chr4 // 100	0.0138764	2.73448
Pdzrn3	NM_018884 // RefSeq // Mus musculus PDZ domain containing RING finger 3 (Pdzrn3)	0.0072154	2.74013
Tecrl	NM_153801 // RefSeq // Mus musculus steroid 5 alpha-reductase 2-like 2 (Srd5a2l2	0.000612799	2.75953
Myot	NM_001033621 // RefSeq // Mus musculus myotilin (Myot), mRNA. // chr18 // 100 //	0.0108202	2.7671
Zdbf2	ENSMUST00000114132 // ENSEMBL // DBF4-type zinc finger-containing protein 2 homo	0.00717696	2.83599
Tceal3	NM_001029978 // RefSeq // Mus musculus transcription elongation factor A (SII)-l	0.00402103	2.89133
Mybpc1	NM_175418 // RefSeq // Mus musculus myosin binding protein C, slow-type (Mybpc1)	0.0206777	2.89884
Fras1	NM_175473 // RefSeq // Mus musculus Fraser syndrome 1 homolog (human) (Fras1), m	0.000333394	2.93342
Lpl	NM_008509 // RefSeq // Mus musculus lipoprotein lipase (Lpl), mRNA. // chr8 // 1	0.00625885	2.942
2008-09-02	NM_011129 // RefSeq // Mus musculus septin 4 (Sept4), mRNA. // chr11 // 100 // 8	0.0234373	2.94899
Igfbp4	NM_010517 // RefSeq // Mus musculus insulin-like growth factor binding protein 4	0.030067	2.97028
Tram2	NM_133252 // RefSeq // Mus musculus translocating chain-associating membrane pro	0.00732469	2.99806
Dbndd1	NM_028146 // RefSeq // Mus musculus dysbindin (dystrobrevin binding protein 1) d	0.00141398	3.12605
Arhgdib	NM_007486 // RefSeq // Mus musculus Rho, GDP dissociation inhibitor (GDI) beta (	0.000789734	3.17623
Nfib	NM_001113209 // RefSeq // Mus musculus nuclear factor I/B (Nfib), transcript var	0.00608176	3.17761
Slc2a4	NM_009204 // RefSeq // Mus musculus solute carrier family 2 (facilitated glucose	0.00245057	3.20106
Rtl1	NM_184109 // RefSeq // Mus musculus retrotransposon-like 1 (Rtl1), mRNA. // chr1	0.0109598	3.3289
Rxrg	NM_009107 // RefSeq // Mus musculus retinoid X receptor gamma (Rxrg), transcript	0.00346879	3.37679
Nfib	NM_001113209 // RefSeq // Mus musculus nuclear factor I/B (Nfib), transcript var	0.0135085	3.45609
Gja5	NM_008121 // RefSeq // Mus musculus gap junction membrane channel protein alpha	0.0196682	3.65067
Grtp1	NM_025768 // RefSeq // Mus musculus GH regulated TBC protein 1 (Grtp1), mRNA. //	0.00483799	3.70367
Dtx4	NM_172442 // RefSeq // Mus musculus deltex 4 homolog (Drosophila) (Dtx4), mRNA.	0.00547217	3.94635
Esm1	NM_023612 // RefSeq // Mus musculus endothelial cell-specific molecule 1 (Esm1),	0.043533	4.11042
Rtl1	NM_184109 // RefSeq // Mus musculus retrotransposon-like 1 (Rtl1), mRNA. // chr1	0.00265225	4.1734
Pmp22	NM_008885 // RefSeq // Mus musculus peripheral myelin protein 22 (Pmp22), mRNA.	0.00373522	4.59573
Gjd4	NM_153086 // RefSeq // Mus musculus gap junction protein, delta 4 (Gjd4), mRNA.	8.02136e-05	4.74576
Cd36	NM_001159557 // RefSeq // Mus musculus CD36 antigen (Cd36), transcript variant 4	0.00618252	5.02867
Rtl1	NM_184109 // RefSeq // Mus musculus retrotransposon-like 1 (Rtl1), mRNA. // chr1	0.00621398	5.9011
Capn6	NM_007603 // RefSeq // Mus musculus calpain 6 (Capn6), mRNA. // chrX // 100 // 1	0.00778498	6.18457
Serpinb1a	NM_025429 // RefSeq // Mus musculus serine (or cysteine) peptidase inhibitor, cl	0.00209813	7.00702
Rtl1	NM_184109 // RefSeq // Mus musculus retrotransposon-like 1 (Rtl1), mRNA. // chr1	0.00130932	7.9051
Smtnl2	NM_177776 // RefSeq // Mus musculus smoothelin-like 2 (Smtnl2), mRNA. // chr11 /	0.00256948	8.51029
Nrk	NM_013724 // RefSeq // Mus musculus Nik related kinase (Nrk), mRNA. // chrX // 1	0.0115385	14.0752
Cdkn1c	NM_001161624 // RefSeq // Mus musculus cyclin-dependent kinase inhibitor 1C (P57	0.00535169	14.8885
Dlk1	NM_010052 // RefSeq // Mus musculus delta-like 1 homolog (Drosophila) (Dlk1), mR	0.00190519	28.8356
