# Supplementary material for: Runx1 Transcription Factor Is Required for Myoblasts Proliferation during Muscle Regeneration
Source: PLoS Genet. 2015 Aug 14;11(8):e1005457. doi: 10.1371/journal.pgen.1005457 (PMC4537234; doi:10.1371/journal.pgen.1005457)
Supplement: S3 Table — (XLSX) [file pgen.1005457.s013.xlsx]

## Sheet: Sheet1
Table S3. Prominent Runx1 –regulated genes.
Gene category	Relevant genes
Sarcomeric structural genes	Troponin (Tnni2, Tnnt1, Tnnt2, Tnnc1, Tnnc2), MHC (Myh2, Myh7 ,Myh8), MLC (Myl6b, Myl9), Myomesin(Myom2), Myozenin (MyoZ1, MyoZ2)
MRF	Myf5, MyoG, Mef2c
Growth factors	Hepatic growth factor (Hgf), Vascular endothelial growth factor A (Vegfa), nerve growth factor (Ngf), Myostatin (Mstn)
Delta-Notch pathway	Delta-like 1 (Dlk1), Hey1
Igf-1/PI3K/AKT	Igf binding proteins (Igfbp2, Igfbp3,Igfbp4, Igfbp7)
