# Supplementary material for: Runx1 Transcription Factor Is Required for Myoblasts Proliferation during Muscle Regeneration
Source: PLoS Genet. 2015 Aug 14;11(8):e1005457. doi: 10.1371/journal.pgen.1005457 (PMC4537234; doi:10.1371/journal.pgen.1005457)
Supplement: S4 Table — Runx1 ChIP-seq peaks that were assigned to Runx1- dependent genes were analyzed using GREAT tool. Highly enriched terms are presented. (XLSX) [file pgen.1005457.s014.xlsx]

## Sheet: Sheet1
Table S4. GO genes association of Runx1 binding peaks (GREAT derived).
Runx1 ChIP- seq peaks that were assigned to Runx1- dependant genes were analyzed using GREAT tool. Highly enriched terms are presented.
Term	Binom FDR Q-Val	Binom Fold Enrichment	Hyper FDR Q-Val	Hyper Fold Enrichment
GO molecular function
Cytoskeletal protein binding	1.22251e-49	2.3672	6.85089e-09	2.3405
actin binding	8.74895e-38	2.5945	6.18406e-05	2.3353
insulin-like growth factor binding	1.44664e-30	7.0371	5.07118e-05	7.3497
growth factor binding	4.41381e-18	2.7174	0.00965223	2.9296
GO biological processes
striated muscle tissue development	1.36118e-41	2.6527	1.28113e-06	2.9296
muscle tissue development	1.36927e-39	2.5158	6.61908e-07	2.9156
positive regulation of signal transduction	8.05887e-39	2.0618	0.000603554	1.861
muscle structure development	1.38593e-36	2.2523	5.38158e-07	2.5781
GO cellular component
myofibril	2.74081e-87	5.4366	6.51911e-14	4.682
contractile fiber	3.71555e-83	5.155	2.20135e-13	4.4544
sarcomere	3.2411e-82	5.6373	1.28333e-12	4.868
contractile fiber part	9.22822e-77	5.2278	2.69791e-11	4.3969
Mouse phenotype
abnormal muscle fiber morphology	1.87935e-80	3.1503	2.3939e-08	2.624
abnormal T wave	6.30013e-66	43.7514	0.00930962	16.0357
abnormal muscle morphology	2.5042e-59	2.0288	1.68402e-10	2.1395
abnormal muscle physiology	4.75619e-55	2.0221	1.76417e-11	2.2133
abnormal myocardial fiber morphology	7.11058e-50	3.3437	0.0013596	2.3921
Enriched pathways
p38 MAPK signaling pathway	1.02393e-18	2.4451	0.0219376	2.4588
Regulation of Insulin-like Growth factor (IGF) activity by Insulin-like Growth factor binding proteins (IGFBPs)	3.57602e-09	5.3575	0.00149973	10.2045
Notch signaling pathway	1.2187e-18	3.2418	0.010666	1.6319
