# Supplementary material for: Runx1 Transcription Factor Is Required for Myoblasts Proliferation during Muscle Regeneration
Source: PLoS Genet. 2015 Aug 14;11(8):e1005457. doi: 10.1371/journal.pgen.1005457 (PMC4537234; doi:10.1371/journal.pgen.1005457)
Supplement: S5 Table — Listed are top enriched IPA functions. (XLSX) [file pgen.1005457.s015.xlsx]

## Sheet: Sheet1
Table S5. Ingenuity Pathway Analysis of RMJ- regulated genes. Listed are top enriched IPA functions.
	p-value	Genes	#
Development of muscle	3.7e-18	ADAM12, CACNA1S, CAV3, CDKN1C, CDON, COL19A1, CSRP3, DMD, DUSP1, DYSF, ETV1, GJA1, HEY1, HGF, HLX, HSPB2, JPH1, Ldb3, MEF2C, Meg3, MSTN, MYH7, MYL6B, MYLPF, MYO18B, MYOG, MYOZ1, NOV, PDGFRB, RB1, SKIL, SRPK3, THBS1, TMOD1, TNNC1, TNNI2, TNNT2, TP63, TRIM72, VEGFA, VGLL2	41
Development of skeletal muscle	7.61e-13	CACNA1S, COL19A1, CSRP3, DMD, HGF, HLX, HSPB2, MEF2C, MSTN, MYL6B, MYLPF, MYOG, RB1, SKIL, SRPK3, VEGFA, VGLL2	17
Limb development	7.5e-06	CHST11, ECE1, GJA1, GJA5, GREM1, HGF, IFT122, LRP4, NOG, PGF, SFRP2, TNFSF11, TP63, VEGFA	14
Development of muscle cells	1.94e-05	ADAM12, CACNA1S, CDKN1C, DMD, HGF, MSTN, MYO18B, NOV, PDGFRB, RB1, VEGFA	11
