# Supplementary material for: Runx1 Transcription Factor Is Required for Myoblasts Proliferation during Muscle Regeneration
Source: PLoS Genet. 2015 Aug 14;11(8):e1005457. doi: 10.1371/journal.pgen.1005457 (PMC4537234; doi:10.1371/journal.pgen.1005457)
Supplement: S6 Table — Transcriptome comparison of mdx and mdx/Runx1 f/f soleus muscle at P60 was performed as described. Genes that were differentially expressed are presented. (XLSX) [file pgen.1005457.s016.xlsx]

## Sheet: Sheet1
Table S6. Runx1- responsive genes in mdx-/-/Runx1f/f
Transcriptome comparison of mdx-/- and mdx-/-/Runx1f/f soleus muscle from 2 months old mice was performed as described. Genes that were differentially expressed are presented.
Gene symbol	Adjasted p value	Fold change
Dlk1	2.18105e-15	8.72612
Fcgr4	3.19283e-12	4.50448
Sfrp2	5.14942e-08	4.32269
C4b	1.41162e-08	4.18595
Lrrc15	1.69013e-12	4.16944
BC023105	7.5131e-06	4.05328
Cd4	1.41315e-09	3.96177
Cdkn2a	4.13188e-06	3.95984
Sfrp4	3.20458e-09	3.95607
Apoe	4.43407e-13	3.88802
Trf	1.41071e-15	3.76442
Zmynd17	3.2196e-05	3.69963
Sfrp1	1.77091e-10	3.61445
C3	1.18621e-06	3.60328
Cd209f	2.45653e-05	3.53576
Grem2	6.29474e-05	3.45236
Itgax	8.24895e-06	3.41407
Acp5	1.07013e-07	3.4091
Col14a1	7.18361e-14	3.38906
Rian	7.22493e-06	3.37719
AF357425	2.1963e-05	3.34805
C530028O21Rik	3.31852e-11	3.34319
Lpcat2	3.41331e-09	3.29439
Dsp	0.000150467	3.2912
C2	3.02954e-08	3.2781
H2-Aa	3.67306e-14	3.25145
Mmp3	4.01835e-05	3.24415
Lbp	1.91287e-16	3.20263
Il1rn	0.000187061	3.19447
Pmaip1	3.6726e-05	3.19378
Ces1f	0.000304889	3.18177
Ms4a7	2.05123e-05	3.17792
Adipoq	4.08319e-05	3.1582
H2-Ab1	9.72131e-13	3.1443
Itgal	6.5225e-10	3.12084
Cd74	2.94629e-15	3.12061
Cfd	3.98436e-05	3.11387
Fam26f	5.04535e-05	3.11099
Meg3	2.33765e-05	3.11057
Clec7a	1.92285e-06	3.10215
Plin1	5.98573e-05	3.09744
Klhdc7a	0.000226222	3.07095
Cfb	1.79459e-06	3.06407
Fbln1	3.02296e-09	3.06207
Diras2	0.000409772	3.05604
Runx3	5.66616e-05	3.05038
Mt3	0.000406093	3.04631
Cd83	5.07731e-09	3.04557
Runx1	2.61139e-13	3.03996
Mstn	0.000529099	3.03793
Pou2f2	1.18621e-06	3.02828
Ciita	6.70325e-11	3.0099
Tlr12	0.000743299	2.99787
Lyz1	3.19333e-12	2.993
Prrg4	9.1306e-06	2.99236
H2-DMb1	2.74311e-07	2.9813
Smoc1	4.06817e-05	2.97977
Mirg	0.000504266	2.97547
Egr2	5.87248e-07	2.96872
H2-Eb1	2.71064e-12	2.96435
Tnc	6.34713e-05	2.96346
1190003K10Rik	1.13218e-05	2.94842
Aldh3a1	0.000767005	2.94127
Celf4	0.000552264	2.9391
Cxcl16	3.55493e-14	2.93241
Postn	5.69413e-07	2.90682
Inhbb	1.75355e-05	2.89995
Pck1	7.33618e-05	2.89911
Mybph	0.000529099	2.8989
Pon1	0.001187	2.8842
Aoah	4.35775e-05	2.86868
Nrcam	0.000363825	2.8683
Ccdc80	1.33871e-25	2.86622
Pla2g2d	0.00117624	2.86008
AK139611	4.40226e-05	2.85676
Gpr35	7.5131e-06	2.85225
Adora1	8.10322e-05	2.84518
Sdk1	2.52851e-09	2.84328
Lgals12	6.98219e-05	2.84006
Card11	0.000452086	2.83915
Tnip3	0.000452086	2.83626
Tlr9	0.000382075	2.82107
Pamr1	4.12352e-10	2.81486
Csf2rb2	2.07123e-06	2.81001
Cidec	0.00115188	2.8052
Cthrc1	0.000382075	2.80395
Spon1	1.48474e-06	2.7992
Serpina3c	6.38883e-05	2.79488
Chrdl1	1.54668e-07	2.76192
Dram1	1.43327e-05	2.75545
Tacr1	0.00222387	2.74848
Tlr5	0.000277356	2.74532
Cyp2e1	0.00131386	2.73873
Epsti1	0.000134018	2.73824
Spna1	0.00109371	2.73757
Hck	0.000175308	2.73286
H2-DMa	2.23157e-06	2.72838
Clec4n	1.10028e-05	2.71957
Slamf9	8.91183e-05	2.7137
Ptgs2	0.000257106	2.70799
Cd101	0.00121369	2.70361
Alox15	0.00265189	2.69899
Anpep	2.56452e-11	2.69048
Bmper	2.13098e-07	2.68858
Clec10a	1.15532e-06	2.6794
Nov	5.42967e-07	2.67928
Fam171b	4.76006e-05	2.6788
Ildr2	3.01534e-07	2.67783
E030010A14Rik	8.50396e-06	2.67365
Svep1	9.89979e-10	2.67185
Nlrp10	0.000133014	2.67154
C1qc	0.00021553	2.6689
Cd80	8.14891e-06	2.66641
Ism1	1.17486e-05	2.66482
Ifitm1	0.000393626	2.66078
Gdf5	0.00313386	2.65948
Slc1a3	7.11728e-05	2.6581
F830016B08Rik	0.00322082	2.65697
Lcp2	0.000333703	2.65165
Selp	3.37953e-05	2.65123
Pltp	2.61139e-13	2.64067
Irf8	0.000104889	2.63754
Ifi27l2a	6.2435e-06	2.63121
Aif1	6.38883e-05	2.62337
Cx3cr1	8.56373e-08	2.61953
Cyp1b1	0.000569238	2.61722
Il33	2.35495e-06	2.61091
Cilp	2.49102e-09	2.60087
Pla2g4a	1.31576e-07	2.59622
Snx20	0.000148383	2.59506
C1qa	0.000304806	2.59353
Gcet2	0.00394058	2.59186
Gpr132	7.68657e-06	2.59181
Bmp3	0.00131856	2.58693
Cyp7b1	0.000277031	2.58628
Gatm	0.00155278	2.58082
Fn1	0.000185407	2.5742
Ccl8	0.00472551	2.56366
Nr4a3	0.00113186	2.5636
Cubn	0.000723385	2.56212
Serpina3g	0.00478219	2.55829
Emb	0.00146166	2.55724
Fcrls	8.10322e-05	2.54979
Cyp2f2	0.00410847	2.54861
Dkk3	0.000148837	2.54858
Ptprc	0.000367439	2.54634
D6Mm5e	0.00312853	2.54634
Cd300ld	0.00105054	2.54535
Actc1	0.00341687	2.54509
Negr1	0.000590921	2.5437
Epgn	0.00475491	2.53684
Ly86	0.000176526	2.53674
Slamf8	0.0012868	2.53432
Il2rb	0.00384581	2.53243
C1qb	0.00150827	2.53003
Col6a3	7.93846e-08	2.52808
Palm3	0.00536218	2.5253
Otog	0.00566318	2.52284
Psd4	0.000197215	2.51744
C1qtnf7	0.000427786	2.50751
Ptn	3.16498e-08	2.50603
Col5a1	1.30988e-12	2.50557
BC064078	0.0020922	2.50034
Col3a1	2.67832e-09	2.49895
Col1a1	7.7522e-07	2.4969
Lep	0.00632617	2.4956
Comp	0.00106032	2.49525
Ptgis	4.35775e-05	2.4952
Rnase6	5.28722e-05	2.49334
Parm1	0.000295618	2.48678
Slamf7	0.00286576	2.48442
Peg10	0.00412316	2.48269
Susd1	0.0029309	2.48161
Lox	0.00300724	2.48052
Gm4841	0.00319758	2.47839
Adamtsl1	2.34734e-16	2.47679
Cd22	0.00252904	2.47386
Ctsk	1.47868e-08	2.47368
Col5a2	3.41331e-09	2.47312
Katnal2	0.00706416	2.47235
Fcgr2b	0.00267653	2.46603
Id2	3.52514e-14	2.45814
Ecm1	2.12644e-10	2.45743
Cd72	0.0059704	2.44782
Fcna	0.00382073	2.44373
Ankrd1	0.000135266	2.44364
Rtl1	0.00782139	2.44285
Retnla	4.70136e-05	2.43596
Cpxm1	0.000551382	2.43434
Csf2rb	0.000555234	2.43405
Gpr34	0.00119089	2.43386
Gpr114	0.000143667	2.43139
Kcns3	0.00244994	2.4296
Mmp19	0.000615614	2.42906
Timp2	8.76831e-23	2.42874
Pik3ap1	0.00631205	2.4274
Prrx2	1.45401e-10	2.42607
Hp	0.00723495	2.41711
Itga4	0.000650196	2.41459
Camk1d	0.000118782	2.41436
Retnlg	0.00899038	2.41417
Dpysl3	3.55493e-14	2.41382
Orm1	0.00801433	2.40505
Mefv	0.00283688	2.40447
Cd248	9.68363e-13	2.40236
Tmem90b	0.00807303	2.4008
BC157982	0.00332289	2.39854
Srpx	4.10076e-09	2.39793
Ikzf1	0.00190718	2.39511
Smpd3	0.000755759	2.39105
Cass4	0.000815202	2.38388
Ccr7	0.00706372	2.37572
Man1a	3.63385e-07	2.37427
Arhgap15	0.00112522	2.37143
Vnn1	0.00801433	2.3656
Csf1r	0.00414882	2.36496
1110059M19Rik	0.0103668	2.36374
Laptm5	0.00682459	2.36019
Nek6	0.000129427	2.35695
Abcg4	0.0036356	2.35403
Adh7	0.0072122	2.34893
Col16a1	4.45651e-06	2.34871
Arsi	2.41501e-05	2.34822
Nt5e	0.000117405	2.34663
Il21r	0.00656894	2.34557
Tubb2b	0.00031919	2.34482
Otop1	0.00287309	2.34213
Ces1d	0.0103252	2.33544
Unc93b1	0.000130104	2.33223
Col1a2	3.24476e-06	2.33196
Fstl1	3.96266e-07	2.33185
C1ra	1.00374e-08	2.33024
Colec12	1.07606e-13	2.32888
Antxr1	0.00457652	2.32846
Cfh	0.000295618	2.32743
Cd302	6.99531e-12	2.32292
Olfml2b	2.13481e-18	2.32235
Klrb1b	0.00780349	2.32233
Clec11a	0.000256228	2.32232
Dpt	1.76121e-15	2.32127
Thbs3	7.73161e-12	2.32095
Scara5	4.57457e-24	2.31657
Slc14a1	0.00536825	2.31567
Casp4	0.000305198	2.31491
E130114P18Rik	0.00968234	2.31386
Mobkl2b	0.00809543	2.31331
Lum	2.08156e-10	2.31322
Nrk	0.011202	2.31201
Adamts2	1.01499e-14	2.31144
1500015O10Rik	0.00251969	2.30806
Bicc1	1.84105e-10	2.30736
Cpne2	5.28364e-06	2.30619
AK046388	0.0140422	2.30545
Angptl1	3.73458e-07	2.30327
Ifi204	0.00238398	2.30293
Thbs4	0.00218931	2.29866
Siglec1	0.0113658	2.29728
Ephb2	0.00156351	2.29567
Nnmt	2.31329e-07	2.29551
Tubb2a-ps2	0.00282756	2.29468
Grap2	0.00696115	2.29199
Pcolce2	5.66881e-11	2.29039
Rad54b	0.0110012	2.28383
Apod	2.50707e-05	2.2825
Cdo1	0.00896795	2.28232
Fbn1	5.69953e-05	2.28146
Cybb	0.00751918	2.27944
ORF63	0.00287943	2.27815
Ntrk2	8.81057e-07	2.27772
Nr1h4	0.0148347	2.27755
Cd33	0.00222643	2.2774
Gpr161	0.00180503	2.27666
Darc	3.2331e-05	2.27446
Wisp2	0.00822087	2.27218
BC055004	0.0129013	2.27086
Sphkap	0.00536825	2.27072
Rgs10	0.00196095	2.26917
Tgfbi	0.0017347	2.26715
Plac8	0.0165564	2.26534
D730005E14Rik	0.00519434	2.26481
Dhrs9	0.0166709	2.26439
2018-09-04	0.00010548	2.2625
Kcnt2	0.000776216	2.26155
Gpr133	1.17598e-05	2.26067
C1qtnf1	8.04198e-15	2.26035
Ccl5	0.0159123	2.25989
Nox4	2.91445e-05	2.25976
Gfpt2	0.000466849	2.25923
Fam105a	0.0119534	2.25921
Myoc	0.000121318	2.2585
Iglon5	0.0092351	2.25717
Mycl1	0.000952767	2.25667
Ccdc3	1.15255e-06	2.2562
Man2b2	1.75739e-06	2.25489
Cd209d	0.0171406	2.2542
Abcg3	0.00487799	2.25411
AI427809	0.00157863	2.25249
Mfap2	1.75444e-08	2.25133
Kmo	0.0065781	2.25128
Olr1	0.0126175	2.25048
Clec4a3	0.00919994	2.2485
Hcn4	0.00517238	2.24601
abParts	6.14751e-07	2.24585
Pcsk5	9.50448e-05	2.24533
Sfrp5	1.15532e-06	2.24518
Mmp2	3.2689e-06	2.24512
Siglech	0.00335174	2.24411
Mustn1	1.90554e-05	2.2404
Sprn	0.00313969	2.23964
Fndc1	8.81228e-07	2.2388
Vcan	0.000591214	2.23754
Pla2g7	0.00273706	2.23625
Gal	0.0166115	2.2356
Slc4a11	0.0133063	2.23338
Npl	0.0168573	2.233
Thy1	7.07938e-16	2.23296
Nhedc2	0.0188412	2.23126
Hrh1	0.00222387	2.23066
Mmp23	0.00300651	2.22483
Galr2	0.00849947	2.22478
Dclk1	0.0117044	2.22103
Hmgcs2	0.0121544	2.2205
Lrrn4cl	4.70136e-05	2.22007
Scara3	6.95176e-08	2.2194
Wif1	0.00117624	2.21933
Bgn	8.20851e-06	2.21814
Arrb1	3.73098e-18	2.21545
Ptk2b	0.00519479	2.21444
Mmp27	0.0198653	2.21428
Ptgds	0.0199476	2.21294
Fosb	0.0113658	2.20946
Tmem176a	5.66105e-15	2.20763
Slc7a10	0.0109561	2.20706
4833403I15Rik	0.0142392	2.20595
Col12a1	0.00362996	2.20475
Pdgfc	4.68683e-06	2.20388
Egfl6	0.00982734	2.20274
Cadm3	1.29607e-08	2.20104
Serping1	1.90339e-06	2.201
Cd300a	0.0203348	2.20056
Abca4	0.014907	2.20006
Tgfa	0.00317661	2.19976
Rgs1	0.0201034	2.19844
BC049352	0.0218468	2.19807
Matk	0.00646179	2.19704
Klrk1	0.00740056	2.19602
Tnfaip8l2	0.0162532	2.19448
Nlrc4	0.0124619	2.19184
Lrrc25	0.0160224	2.18802
Mrc1	0.00455105	2.18731
Trpm2	0.00915628	2.1871
Lass6	0.00046121	2.18551
Pik3cg	0.00279222	2.18423
Vdr	0.00769152	2.18365
Galntl1	5.78681e-06	2.18198
Scg3	0.000957266	2.17957
Mmp9	0.0144465	2.17786
Schip1	0.00852049	2.17767
Dapk1	0.000538025	2.17684
P2ry12	0.00793586	2.1752
Rbp4	0.0224039	2.17194
Snhg11	0.00195593	2.17063
Cmah	0.0053674	2.16889
Esm1	0.000942015	2.16863
4930404N11Rik	0.00843895	2.16822
Prkcb	0.000503153	2.16783
Ifi205	0.0181133	2.16655
P2ry13	0.00460065	2.16646
Sh3bp1	0.000870506	2.16619
Cytip	0.00476356	2.16601
Nbl1	1.00392e-11	2.16469
Folr2	0.0144496	2.16436
Gpr68	0.0023553	2.16291
Pygl	0.00356675	2.16217
Duoxa1	0.00527428	2.16163
Faim2	0.0234982	2.16074
Fam46a	0.000344757	2.15871
Col8a1	7.11728e-05	2.15798
Bdh2	0.00237484	2.15787
Col6a2	3.34829e-08	2.15778
S100b	5.10609e-05	2.1537
Ptafr	0.0204045	2.15245
Cela1	0.012447	2.15195
Slc41a2	0.000584112	2.15092
Samsn1	0.0179654	2.15091
Dbn1	1.27175e-08	2.14966
Stra6	0.00353115	2.14824
Fcgr3	0.0226631	2.14716
Glipr2	8.42569e-08	2.14698
Cdh11	0.00371359	2.14558
Il10ra	0.00729496	2.14436
Cd44	0.00265488	2.1441
Apbb1ip	0.00349497	2.1436
Irf5	3.67937e-08	2.14258
Gpr176	0.00631947	2.14243
Cd209a	0.0225779	2.14142
Rnasel	0.000579468	2.14035
Dmp1	0.0240776	2.13993
Sox11	0.000394356	2.13986
Igfbp4	9.45598e-05	2.13839
Mfap5	3.13643e-05	2.13832
Cbr2	0.0138796	2.13804
Hgf	0.0267227	2.13577
Disp2	0.023607	2.13548
Lrp1	0.000165246	2.13523
Tifab	0.0103252	2.13461
Mrap	0.0256162	2.13268
AW551984	0.00308363	2.13222
Loxl2	1.85005e-06	2.13061
Gpr171	0.026471	2.12978
Oas3	0.0278952	2.12908
Fyb	0.0102777	2.12861
Cpz	0.0120166	2.12663
Gpc6	1.51221e-10	2.12517
Padi4	0.00283863	2.12424
Fam83f	0.0130029	2.12411
Slit3	0.000211149	2.12337
Fam38b	3.43074e-05	2.12314
BC013712	0.00424218	2.12183
Diap3	0.0270493	2.12116
Lilrb3	0.0134706	2.12113
Lgals3bp	5.12567e-07	2.12112
Sirpb1b	0.0305235	2.11502
Emr1	0.026819	2.11466
Aff3	1.33667e-05	2.11447
Tmem119	1.65738e-07	2.11439
Cgnl1	5.12175e-07	2.11273
Pard6g	2.262e-06	2.11273
BC034902	0.0255273	2.11263
Ms4a4d	5.09354e-05	2.11212
Rassf5	0.00339355	2.11089
Rassf2	2.02019e-05	2.11014
Dcn	7.21913e-13	2.10991
P2ry6	0.0172742	2.10971
Aebp1	0.000108494	2.10938
C1rl	0.00650917	2.10921
Rac2	0.0138911	2.10733
Foxd3	0.0182609	2.10722
Ptprf	5.57153e-08	2.10673
C1s	1.42404e-11	2.10581
Gm7455	0.00877795	2.10556
Tnxb	3.34306e-07	2.10546
2410137F16Rik	0.0317744	2.10466
Adamts19	0.01774	2.1037
Sulf2	3.97695e-07	2.10103
Rab32	0.0141498	2.1007
Neurl3	3.2331e-05	2.10003
Treml2	0.0164723	2.09985
5430435G22Rik	0.0322031	2.09912
Cacna2d4	0.0318627	2.09894
Chsy3	0.0107169	2.09861
Mmp14	0.00336651	2.09837
1700017B05Rik	0.000156355	2.098
Iqgap2	0.0138911	2.09761
Slc9a9	0.00220131	2.09674
Tpsab1	0.0325936	2.09666
Pcdh20	0.00454167	2.09583
Batf	0.0288966	2.0958
5430427O19Rik	0.00417112	2.0948
Socs3	0.0009156	2.09383
Prkar2b	0.000701365	2.09374
P2rx4	0.00119089	2.09314
Ptger3	0.0271754	2.09141
Sgms2	6.72269e-05	2.09123
Odz2	0.0142392	2.09097
Cd86	0.00907554	2.09096
Olfml1	0.000435558	2.09027
Plek	0.0186741	2.08963
Igfbp6	1.2762e-19	2.0893
Pcolce	3.67937e-08	2.08781
Rtkn2	0.0292154	2.08743
Sash3	0.0230063	2.08723
Epb4.1l3	3.07195e-05	2.08706
AK040960	0.00827794	2.08633
Mcoln2	0.00492429	2.08558
Wscd2	0.017269	2.08553
Ikzf3	0.0339826	2.08508
Sorcs2	4.91022e-05	2.08447
Mrc2	5.38022e-12	2.08284
Scn7a	0.000482163	2.08056
Cyth4	0.00877795	2.07999
Dse	0.00630199	2.07975
Col6a1	3.88626e-08	2.07707
Abca9	4.14778e-05	2.07637
AK015544	0.00113186	2.07485
Clec3b	3.76286e-05	2.07484
Nfasc	0.000169259	2.07307
Zmynd15	0.0021153	2.0723
Cd14	0.0108481	2.07155
Lgi2	0.00114843	2.07155
Ptpn7	0.027443	2.0713
Gdf10	0.00369312	2.07039
Gsn	1.47338e-07	2.07009
Miat	0.0105697	2.06933
Gdf11	0.0169464	2.06785
Gck	0.00751918	2.06744
Chl1	0.00726155	2.06676
Col18a1	1.00198e-05	2.06623
Spred3	6.29474e-05	2.06554
Pak3	0.000701365	2.06497
Dpp6	0.00299882	2.06472
2210404O07Rik	0.0131909	2.06225
Itgb3	4.75191e-05	2.06176
Nlrp1b	0.0244677	2.06019
Baalc	0.0060867	2.06017
6330406I15Rik	5.33532e-05	2.06002
Kng2	0.0354996	2.05944
Vasn	9.39995e-07	2.0583
Itgb7	0.0125024	2.05754
Tfpi2	0.00168093	2.05641
Fbln7	0.00877795	2.05606
Was	0.0223736	2.05585
Cyp4f18	0.0369613	2.0554
Ckap2l	0.0321484	2.0538
Tshr	0.0387421	2.05343
Slco2a1	0.00338463	2.05255
Spn	0.00796377	2.05137
Mnda	0.0182609	2.05
Casp3	3.52174e-07	2.04988
Dct	0.0393296	2.04922
Car5b	0.0126701	2.04874
Shc2	1.15255e-06	2.04867
Dock10	0.00338563	2.04826
Serpinf1	1.79459e-06	2.04785
Tbc1d10c	0.00399695	2.04538
Cdh4	0.0345025	2.04519
Plk1	0.0344473	2.045
Pi16	9.1306e-06	2.04409
Adamts12	0.00297959	2.04341
Hephl1	0.00346703	2.04333
Scrn1	0.000595103	2.04328
Itga9	0.00172542	2.04325
Map4k1	0.0194029	2.04191
Abhd15	0.0405447	2.0418
2018-03-02	0.0221117	2.04142
Gas7	0.000942073	2.04142
Hmmr	0.040651	2.04097
Pdgfra	1.42821e-09	2.03979
Irgm2	0.0216152	2.03919
Crabp2	0.0225293	2.03907
Ctsh	0.00364026	2.03904
Ptpn6	0.0309449	2.03727
Ly75	0.0392184	2.03675
Sema4a	0.00430577	2.03633
Aldh1a7	0.0217302	2.03597
Fam167a	0.0122213	2.03461
Lpar5	0.041949	2.03345
Pde3b	0.00251969	2.03327
Stap1	0.0306015	2.0326
Kcnc4	0.0380977	2.03111
Matn2	8.59721e-09	2.03061
Slc27a6	0.0294266	2.02964
Slc6a15	0.0408037	2.02929
Ptges	0.000257106	2.02868
Adam12	0.00912067	2.02835
Dpp4	1.01577e-06	2.0283
Gpr81	0.0377952	2.02817
Fmod	0.0165831	2.02733
Vav1	0.0390137	2.02627
AK171153	0.0158474	2.02522
Lrtm2	0.0297337	2.02428
S1pr2	7.18361e-14	2.02425
Mpzl2	0.0241738	2.02356
Blnk	0.0305807	2.02326
9030625A04Rik	0.000723385	2.02284
Cmtm3	1.13514e-06	2.0216
Tnfrsf1b	0.00631947	2.02076
Scd1	0.0327525	2.0206
Zic1	0.0141921	2.02052
Dennd1c	0.00476546	2.01836
MAIR-IIa	0.0405447	2.01814
Acvr1c	0.0408596	2.01553
Chst12	0.000122289	2.01505
Emilin2	0.0043809	2.01441
Duox1	0.00337969	2.01224
Has1	0.0370852	2.01208
Tmsb10	0.00807791	2.01191
Ccr5	0.0329879	2.01187
Il18	0.00884617	2.01164
Srpx2	0.00309272	2.01102
Mpeg1	0.0442986	2.01058
Stab1	0.0339594	2.0105
Aldh3b2	0.0432813	2.0094
Fndc7	0.0290491	2.00938
AK145614	0.0239998	2.00833
Dpep1	0.00131157	2.00732
Prelp	0.00037746	2.00626
Ncf4	0.0367759	2.00525
Renbp	0.00799743	2.00508
Fgd2	0.00539421	2.00359
P2rx7	0.00117624	2.00158
AK133139	0.03878	2.00136
Abcc3	0.0465981	1.99934
Wdfy4	7.11146e-07	1.99827
Axl	2.12381e-05	1.99761
Pyroxd2	0.00133564	1.99757
Baiap2	0.00124732	1.9972
Cpne8	0.00111171	1.99661
Ace	1.54279e-05	1.99561
F630110N24Rik	0.0199283	1.9948
Ntn1	0.000563856	1.99462
Selplg	0.0292949	1.994
Clip3	1.90934e-12	1.99377
Trim14	0.0411325	1.99343
C5ar1	0.0325446	1.99323
Lyz2	0.0424845	1.99255
Cdk1	0.0444695	1.99055
Lair1	0.0358015	1.98868
Kctd12	1.70127e-09	1.98841
Rnase4	3.76845e-05	1.98828
Slc2a13	0.00161497	1.98568
Vipr2	0.000201963	1.98563
Cks2	0.0495845	1.98453
Kcnj15	0.0133372	1.9841
Kntc1	0.048671	1.9835
Ogn	4.94904e-06	1.98064
Pld4	0.0244404	1.97956
Prokr1	0.00261051	1.97936
C1qtnf6	3.24476e-06	1.9793
Arhgap30	0.0342069	1.97758
Chdh	0.0190384	1.97721
Ckap2	0.0305282	1.97692
Rab3il1	0.00119089	1.97639
Lrg1	0.00390487	1.97516
Sod3	5.58556e-09	1.97495
Mag	0.0127321	1.97377
Itgb4	6.98219e-05	1.972
Gm5431	0.0324113	1.97056
Itgbl1	0.00168728	1.97043
Lgi3	0.0515097	1.97019
Ear11	0.0508553	1.96959
Loxl1	1.81857e-06	1.9684
Trerf1	0.000423282	1.96757
Capn5	3.28139e-05	1.96725
Hpse	0.0517587	1.96713
mADAM33-alpha	0.0258579	1.96611
Csrp2	0.00703195	1.9661
Plod2	0.000105069	1.96604
Sla	0.0514221	1.96597
Mxra8	2.56452e-11	1.9652
Nucb2	0.000702816	1.96451
Smarca1	0.0341145	1.96441
Aldh1a3	0.0125753	1.96337
Vim	0.0124271	1.96282
Bean1	0.0227595	1.96279
2810032G03Rik	0.0321484	1.96268
2610018G03Rik	0.01611	1.96189
Cpxm2	0.0042709	1.96178
Gpr124	3.76065e-07	1.96134
Fgr	0.0443602	1.96068
Csf1	7.20668e-07	1.96048
Tmem150b	0.0558432	1.95887
Glt8d2	0.00717523	1.95872
Myo1g	0.0354579	1.95868
Mgat5	0.00244994	1.95823
Cenpf	0.0423218	1.95807
Sfpi1	0.0430639	1.9576
Rasgrp1	0.00348084	1.95693
Man2b1	0.00148416	1.95642
Sema3a	0.0228619	1.95606
Ebi3	0.043476	1.95573
Cd163l1	0.0493657	1.95525
Fat1	1.22716e-08	1.95505
Tmeff2	0.00180503	1.95315
Tyms-ps	0.0550126	1.95273
P4ha3	0.0575113	1.95237
Cd2	0.0416536	1.95226
Gbgt1	0.0136055	1.95065
Gria3	0.000975339	1.95021
Vsig4	0.0573845	1.95009
Mgst2	0.0567384	1.94992
Cfp	0.0157796	1.94935
Rasgef1b	0.0252796	1.94899
Cd52	0.0320934	1.94856
Itga11	0.00490424	1.94848
Pcdh7	2.09082e-06	1.94801
Cd163	0.0372994	1.94728
Fam131c	0.0566256	1.94707
Tmem100	0.00096776	1.94704
B3gnt9-ps	0.000238989	1.94637
Lrp2bp	0.0513753	1.94624
Prlr	0.0294937	1.9455
Espl1	0.0476519	1.94501
Sntb1	0.0336657	1.94488
Gpr65	0.0504299	1.94478
Nfam1	0.0506574	1.94472
Gna15	0.026271	1.94447
Eif5a2	0.000615614	1.94437
Cxcr4	0.0208614	1.94171
Ncf2	0.0495557	1.94154
Il1rl2	0.00536218	1.94139
Col27a1	0.0277527	1.94134
Man2a1	0.000563981	1.94073
Atf3	0.0532901	1.94068
Msln	0.0593551	1.93961
Ccdc109b	0.0285729	1.93934
A430110N23Rik	0.000838449	1.93872
Tns3	0.00024648	1.93861
Sdc1	6.41943e-05	1.93696
Neil3	0.0374235	1.93685
AI607873	0.0449477	1.93622
Plekho2	9.58e-06	1.93344
Adcy3	0.0043705	1.93261
Rab31	0.00394058	1.9323
Cspg5	0.0593001	1.92938
Nckap1l	0.0561774	1.92917
Zbp1	0.0585785	1.92888
Lrrc17	0.000540866	1.92869
Adam33	0.00130006	1.92854
Tmem176b	1.13831e-07	1.92756
Slc15a3	0.0369982	1.92753
Islr	1.62621e-06	1.92725
Atp10a	0.00033529	1.92659
Lima1	2.69143e-06	1.92639
Pdlim2	2.262e-06	1.92624
Fcho1	0.0629313	1.92623
9030425E11Rik	1.13218e-05	1.92597
Plcg2	0.0327525	1.9236
Mex3a	0.00616334	1.92351
Tyrobp	0.0611854	1.92337
Ndn	1.83153e-05	1.92281
Gpr183	0.015773	1.9226
Gprc5a	0.0109869	1.92176
Klhl29	0.00283688	1.92108
Maf	0.0326042	1.91974
Alox5	0.0410007	1.91963
Trim59	0.0248839	1.91941
Iqgap3	0.0229104	1.91911
Tmem8	0.0305282	1.91757
BC055324	0.0507223	1.91745
Slc6a7	0.00517238	1.91646
Cadm1	0.00154635	1.91438
Stac2	0.0511066	1.9138
Fermt3	0.0648593	1.91378
Vav3	7.97486e-06	1.91284
Plekho1	2.6943e-11	1.91234
4930506M07Rik	1.044e-05	1.912
Twist1	0.000177762	1.91178
Slc25a30	0.00244027	1.91171
Slc29a3	0.012447	1.91032
BC037703	0.0644916	1.90996
Crispld2	0.00293926	1.90906
Cyp4v3	0.0229076	1.90905
Scarf2	0.0043705	1.90858
Efemp2	6.98219e-05	1.9084
Flt3	0.06638	1.90647
Gas1	1.54279e-05	1.90637
Pla2g4c	0.0560815	1.90557
Pi15	0.00222598	1.90528
Tmem26	0.0357845	1.90492
Ctss	0.068355	1.90426
C330027C09Rik	0.0605361	1.9041
Igf1	5.53877e-05	1.90371
Emilin1	2.06647e-05	1.90354
Tmem40	0.0492822	1.90331
Napsa	0.0654671	1.90301
Slc7a7	0.0220427	1.90245
Numbl	5.02384e-05	1.90223
Eln	0.0212759	1.90212
Aoc3	0.00279391	1.90201
Ust	0.00698478	1.90194
Bcl3	0.0106999	1.90188
Pvrl4	0.0506574	1.90084
Fam174b	0.00261051	1.90074
Ces5a	0.0411325	1.90022
Rcn3	6.15762e-05	1.89953
Il4ra	0.0212559	1.89938
Sirpa	0.0492822	1.89924
Cxcr3	0.0463701	1.89921
Irs3	0.0638165	1.89838
Il3ra	0.0130631	1.89832
Ikbke	0.00932726	1.89758
Myo5a	0.0449477	1.89746
Ebf2	0.0013955	1.89697
Pilrb1	0.0656789	1.89672
Pth1r	0.00161507	1.8958
Myog	0.020834	1.89554
Cdca3	0.0662124	1.8952
Shox2	0.000638974	1.89467
Btk	0.0605361	1.89449
4430402I18Rik	0.05254	1.89381
Mdga1	0.0653517	1.89373
Sardh	0.000503153	1.89349
Gapt	0.0314841	1.89345
Ptprn	0.0558079	1.89318
Kctd11	2.00403e-08	1.89252
Hebp2	0.0180855	1.89203
A930038C07Rik	0.00270137	1.89154
Sprr1a	0.0657805	1.89041
Ddr2	8.06443e-07	1.89031
A630055G03Rik	0.072407	1.88978
Btbd17	0.0717651	1.88961
Dnm1	0.000306976	1.88951
Phgdh	0.0152249	1.88947
Fxyd2	0.015084	1.88863
Tdrd9	0.0598668	1.88806
Ccl12	0.0723357	1.88742
Shcbp1	0.068857	1.88725
AK138921	0.0117157	1.88672
Htra1	4.90875e-05	1.88643
Vnn3	0.0720063	1.88633
Slc25a1	0.0022408	1.88576
Myof	0.0197379	1.88566
Dock11	0.00268449	1.8851
AK154184	0.00303916	1.885
Arhgap11a	0.0335428	1.88486
Runx2	0.0125753	1.8847
Hfe	1.0916e-05	1.88358
Cebpd	0.042925	1.88214
Cd300lb	0.0651755	1.88189
Slc16a7	0.0584616	1.88185
Ngfr	0.0288961	1.88144
Cntn2	0.00855958	1.88121
Ccl22	0.0612447	1.88014
Aspn	0.00822463	1.87963
Fasn	0.0649882	1.87918
Racgap1	0.0616273	1.87815
Krt80	0.0159999	1.87802
Myc	0.0125482	1.87796
Tlr7	0.0760039	1.87704
Tkt	0.00654099	1.87659
Btbd11	0.002246	1.87642
Irf4	0.0102777	1.87617
Fchsd1	0.00919531	1.87602
Scamp5	0.000313866	1.87527
Ptprj	0.0228403	1.87491
Thbs1	0.0432381	1.87487
Naaa	0.000131984	1.87416
Hpgd	0.00656894	1.87328
G6pdx	0.0201034	1.87175
Boc	2.65003e-07	1.87155
Mki67	0.0663262	1.871
Dab2	0.00430577	1.87015
Mctp1	0.0471856	1.87013
Cacna1d	0.0498125	1.86919
Cdca8	0.0779082	1.869
Troap	0.0780963	1.86889
Igtp	0.0591566	1.86889
Tpx2	0.0714322	1.86857
A330049M08Rik	0.00108314	1.86854
Csf2ra	0.0531617	1.8684
Kif5c	0.00697786	1.86799
Trim66	0.0383819	1.86786
F13a1	0.0643841	1.86681
Plcb2	0.0511066	1.86585
Il1r1	0.00736974	1.86483
Apoc1	0.0763631	1.86479
Sat1	0.00367617	1.86465
Tmem56	0.0640379	1.86461
Dnase1l3	0.07669	1.86422
Matn3	0.0775474	1.86419
Top2a	0.0773403	1.86366
Ada	0.0452406	1.86325
Enpp1	0.00823043	1.86241
I830077J02Rik	0.0775502	1.86219
Pcdhga11	0.0254337	1.86161
Olfr920	0.0344439	1.86135
Dock2	0.0787027	1.86084
Npc2	0.000846497	1.86056
Bcl2	0.00335174	1.86051
Bcl11a	0.0800245	1.86033
Fap	1.54155e-18	1.86032
6030429G01Rik	0.0513753	1.86014
Slc11a1	0.069518	1.85929
Il13ra1	0.00451969	1.85899
Sulf1	0.00491861	1.85885
Clec4a1	0.0580974	1.85865
Rtn4rl1	0.000154644	1.85862
BC026585	0.00475643	1.85835
Tns4	0.0332038	1.85798
Smox	0.0578153	1.85796
Perp	0.00326552	1.85795
Mxd3	0.068323	1.8578
Plekha7	0.00021262	1.85653
Gpm6b	1.17906e-05	1.85573
Itgb2	0.0789698	1.85555
AA467197	0.0609868	1.85543
Icam1	0.0005457	1.8554
Plaur	0.0248805	1.85465
Fcgr1	0.0827328	1.85367
Mab21l1	0.025853	1.85366
Igsf6	0.0815315	1.85271
Golm1	0.000543925	1.85234
Slc8a1	0.000226222	1.85213
Abi3bp	0.0181133	1.85209
Cbr3	0.00298285	1.85166
Gm11428	0.0800292	1.85144
Ppap2c	0.0114731	1.8502
Slc1a5	0.0241818	1.84918
Muc15	0.0654678	1.84899
Tlr8	0.0828365	1.84867
Sykb	0.0429006	1.84841
Rab34	0.000365283	1.84799
Il16	0.000257891	1.84688
Gabre	0.06084	1.84644
Slfn8	0.0428745	1.84577
Scpep1	0.00813865	1.84532
H2-D1	0.000191617	1.84496
Gpr137b	0.00255527	1.84492
Pip4k2a	0.0106999	1.84476
Cdc25b	0.0225853	1.84449
Retn	0.0823024	1.84444
Ccdc88b	0.00587971	1.84418
Pcdhgb6	0.00714191	1.84413
Stk36	0.0306657	1.8436
Gabra3	0.026271	1.8436
Prr11	0.0753114	1.84341
Cotl1	0.0753266	1.84329
Flrt1	0.0775502	1.84305
Clec4a2	0.0468109	1.84244
Trim46	0.00161691	1.84201
Ccbe1	0.0612404	1.84156
Hpgds	0.0613984	1.84155
Stx11	0.000789997	1.84116
Ptgfrn	3.64206e-09	1.84079
Kif22	0.0687065	1.84059
Arl4c	0.0109787	1.84028
Cxcl14	0.00146166	1.83993
Radil	0.00944792	1.8392
Smc2	0.0276229	1.83891
Thsd7a	2.33765e-05	1.8388
Cebpa	0.0539224	1.83876
Prkcd	0.00654099	1.83871
Bank1	0.0814613	1.83859
C1qtnf3	0.0188412	1.83823
Clec12a	0.0493331	1.83797
Efna4	0.0441309	1.8376
Ap1s3	0.0823024	1.83755
Reps2	0.00561509	1.83671
Cmklr1	0.00751789	1.83623
BC030867	0.0865708	1.83558
Arhgap36	0.0812933	1.83515
Tspo	1.28821e-17	1.83502
Ddx60	6.56959e-05	1.83479
Ggt5	0.000123319	1.83454
Olfml3	0.0117157	1.83398
Fcer1g	0.0692204	1.83356
Kirrel	0.000538025	1.83335
Sepp1	0.00428681	1.83273
Pstpip1	0.0511394	1.83254
Adora2b	0.0135251	1.83207
Grk1	0.0901597	1.83202
Epha3	0.0776167	1.83131
Arhgdib	0.00616254	1.83104
Casp1	0.0437189	1.83095
Lepr	0.00252101	1.83091
Cyp2s1	0.0697807	1.8307
Amz1	0.039144	1.83055
Mpzl3	0.0687443	1.83041
Rasd2	0.0639755	1.8292
Gldc	0.0902301	1.82909
Efhd2	0.0078367	1.82854
Meis3	0.00168093	1.82813
Bcat1	0.0698727	1.82731
Ipcef1	0.0788728	1.82704
Slc44a3	0.091521	1.82701
mKIAA1027	0.0697807	1.8265
Lgi4	1.00374e-08	1.82609
F5	0.0795018	1.8254
A430084P05Rik	0.0877011	1.82493
LOC100302688	0.0911604	1.82466
Abca6	0.0189882	1.82402
Tspan32	0.0301548	1.82292
Mtap1a	0.0278578	1.82141
Lmx1a	0.0580635	1.82138
Nipal2	0.090615	1.82092
Evi2a	0.0125753	1.82073
Lrp8	0.0677188	1.82015
Pcsk1	0.076235	1.82009
Aacs	1.44992e-05	1.81987
Eya2	0.0240776	1.8184
Fbxl21	0.0913578	1.81835
Tbc1d9	0.00772664	1.81831
Calhm2	0.0106959	1.81782
Ubash3b	0.000204874	1.81775
Xylb	0.0446889	1.81769
Pcdhgc5	0.0380618	1.81632
AK021262	0.0720463	1.81608
Gm4902	0.0649882	1.81548
Cd48	0.078962	1.81544
Trhde	0.0725757	1.81487
Marcksl1	0.01611	1.81474
Ngef	0.085613	1.81474
AK045483	0.0476987	1.81396
Emp1	0.000868111	1.81386
Wnt2	0.0953515	1.81349
2010110P09Rik	0.0287552	1.81337
Pctp	0.0172856	1.81279
Slit2	0.0456687	1.81236
Fam171a2	0.0252327	1.81223
Cyba	0.0537223	1.8121
4930547N16Rik	0.0975287	1.81166
Psmb9	0.0256725	1.81145
Gm2a	0.0450674	1.81041
Pbk	0.0973209	1.81028
Ncapg	0.0897502	1.81012
Col19a1	0.0976365	1.81007
Igsf3	0.00013702	1.80933
Lrmp	0.0670793	1.8077
Tnfrsf11a	0.0536747	1.80765
AK078239	0.0775236	1.80711
Slc37a2	0.092644	1.80643
A4galt	0.0227595	1.80591
Coro1a	0.0666282	1.8051
Mgl2	7.66343e-05	1.80459
Fhad1	0.068355	1.80455
Soat2	0.0852695	1.80435
Ass1	0.00919994	1.80393
Tes	0.00374993	1.80337
St3gal4	0.000942073	1.80292
Tmem132c	0.0632256	1.80281
Cd53	0.0846819	1.80272
Nlrc5	0.0757111	1.80219
Ptplad2	0.0427935	1.80201
Gpr1	0.0203504	1.80186
Tlr11	0.0496335	1.80124
St14	0.0824834	1.80119
Thbs2	0.00286636	1.79847
Sbno2	0.0201661	1.7963
E230008N13Rik	0.0823024	1.7963
AK042647	0.067581	1.79568
Apobec1	0.0761456	1.79499
Akna	0.010106	1.79485
Atp6v0a4	0.0633909	1.79451
Robo1	0.00146716	1.79431
C79407	0.0971001	1.79348
Abcc8	0.0170341	1.79224
Cks1b	0.0340197	1.79136
Rarres2	5.36338e-06	1.79129
Cntnap2	0.072414	1.79116
Plekha4	2.90164e-06	1.79017
Procr	1.73941e-08	1.79004
Kcnk6	0.0105157	1.78994
Ticam2	0.0992437	1.78901
Serpinb8	0.034031	1.78869
Cysltr1	0.0188102	1.78842
Gna14	0.0138708	1.78822
Arhgap22	0.0249391	1.78811
Sec24d	2.6864e-05	1.78778
Arsj	0.0718029	1.78766
Plat	0.0321484	1.78763
Omd	0.0278739	1.787
Man1c1	0.00752344	1.78681
Pion	0.000972001	1.78671
Pdgfrl	0.0014232	1.78585
Gm10345	0.0818047	1.78574
Ctsz	0.00615045	1.78511
Dok1	0.0229076	1.78508
Vwf	0.000109315	1.78402
Kbtbd11	0.000388954	1.7839
Pros1	0.000265647	1.78386
Pilrb2	0.0815365	1.78326
Fmn2	0.0898299	1.78277
Vkorc1	0.00150827	1.78184
Cmbl	0.0192989	1.7818
Sp140	0.0229076	1.78179
Lyve1	0.0954746	1.78124
Tsku	0.0128131	1.7809
Plxdc2	5.55641e-06	1.77932
Clec4b1	0.0387421	1.77877
Tlr1	0.0978174	1.77872
Bfsp1	0.0495557	1.77745
Mmp13	0.0479189	1.7771
Pcdhga8	0.0912304	1.77684
Tnnt2	0.06084	1.77667
Arhgap9	0.0869293	1.77653
2200002D01Rik	0.0467543	1.77622
Agpat4	0.00769072	1.77616
Traf1	0.00979855	1.77609
Pdia5	0.00111171	1.77585
Basp1	0.0208036	1.77525
Cacnb3	0.000306976	1.77504
Myh4	0.0493331	1.77445
Gjb2	0.0376728	1.77393
Padi2	0.0303115	1.77393
Adra2a	0.0691397	1.77386
Has2	0.0200359	1.77311
Eps8	0.0243668	1.77281
Rtn1	0.0792675	1.77274
Sox10	0.00751918	1.77272
Osmr	0.0149923	1.77256
V00821	0.0152872	1.77032
Nsg1	0.0102374	1.76971
Fbln2	1.71147e-05	1.76964
Susd2	0.00205871	1.76879
Cygb	3.6787e-05	1.76651
Tmem45a	0.0038601	1.76496
Wdr62	0.0269323	1.76469
Igsf11	0.0915668	1.76444
Moxd1	0.0295127	1.76433
Sh3bp2	0.0236524	1.76273
Col28a1	0.0938841	1.76269
Src	1.16101e-05	1.76226
Sncg	0.0146959	1.76186
Dap	0.00320789	1.76167
Tiam1	0.0117157	1.76136
Kdelc2	3.31852e-11	1.76136
Fgf16	0.0278528	1.76104
Lsamp	0.02365	1.75966
2610019F03Rik	0.0987824	1.7595
Enkur	0.0259351	1.75934
Crlf2	0.00877795	1.75912
Kif1a	0.00882314	1.75891
Glb1	0.0149923	1.75874
2310057J16Rik	0.0125165	1.7582
Slc39a6	0.0019128	1.75809
2900062L11Rik	0.0908378	1.75784
Gm4769	0.0490658	1.75741
Kif11	0.0461576	1.75699
Kera	0.0439775	1.75674
Entpd2	7.28434e-06	1.75658
Steap2	0.000670819	1.75639
Rin2	1.01623e-07	1.75501
Fkbp1b	0.0387421	1.75459
Sh3d19	8.08635e-06	1.75452
Anxa1	0.0142423	1.75421
Tifa	0.0214444	1.75313
Tspan11	0.00204819	1.75297
Galnt12	0.0735083	1.75276
Fzd1	0.0053693	1.75264
Dock8	0.057774	1.75141
Lcp1	0.0892155	1.75095
Oaf	4.62241e-05	1.75006
Nuak2	0.0414959	1.74953
Plau	0.000540499	1.74907
Tuba1c	0.0580385	1.74869
Pcbd1	0.0511816	1.74866
H2-T23	0.00779877	1.74769
Vcam1	0.0105738	1.74767
Zeb2	1.83153e-05	1.74736
4632428N05Rik	0.00304902	1.74699
Tmem51	0.0182609	1.74694
Sh3rf3	0.0053674	1.74672
Pyhin1	0.0812811	1.74658
Stx1b	0.0374672	1.74635
Cd109	0.00535804	1.74613
Fam49a	0.00395393	1.74587
Itga2b	0.0181133	1.74576
Hells	0.0926111	1.74462
Cnrip1	1.44992e-05	1.74383
Oas1a	0.0281062	1.74355
Bcas1	0.036709	1.74316
Skap2	0.0127269	1.74306
Bend4	0.0411212	1.74243
Podn	0.0166472	1.74202
Myh3	0.0942581	1.74198
Gem	0.00268707	1.74136
Arrb2	0.0589462	1.74015
Ccnd1	0.0212559	1.73932
Pik3r5	0.0929342	1.73889
Lhfpl2	0.00484368	1.73857
Eno2	0.0465323	1.73851
Lsp1	3.4195e-07	1.7382
E2f8	0.043476	1.73712
Fkbp10	0.000672096	1.73656
Tmem164	0.0248802	1.73638
Ckap4	1.67051e-05	1.73615
Abcg1	0.0592005	1.73606
Sfxn1	8.8089e-06	1.73582
Capn6	0.0343008	1.73559
Fmn1	0.0740367	1.7352
Fam198a	0.0198764	1.73475
Angptl4	0.096727	1.73472
Adamts14	0.0314841	1.73471
Pdpn	0.0275194	1.73397
Ptk7	0.00259325	1.73307
Tll1	0.00643688	1.73279
Stambpl1	0.0332038	1.7327
Adcy7	0.00428253	1.73188
Ltbp1	5.18185e-10	1.73188
AK015956	0.0386449	1.73156
Zfyve28	0.0238437	1.7315
Grin2d	0.0659148	1.73145
Fndc3c1	0.0631089	1.73141
AK028782	0.00053963	1.73129
Brsk1	0.0586738	1.73042
Gas2l3	0.0841353	1.73021
Rab43	4.00333e-09	1.72999
Ephb3	0.00203223	1.72982
Gng2	0.0483103	1.72904
Adamts5	5.28364e-06	1.72885
Cadm4	0.000776627	1.72884
Naip2	0.0969131	1.72875
Kcne4	0.0552639	1.72799
Mmgt2	0.00417697	1.72798
Foxm1	0.0989852	1.72775
Bid	0.00456946	1.72771
Sort1	0.00578039	1.72754
Hcls1	0.0114731	1.72709
Ctsc	0.00222643	1.72696
Gale	0.0284585	1.72691
Lrrc33	0.0269439	1.72658
Hmcn1	0.00173326	1.72657
B3galnt1	0.00021553	1.72619
Rgs18	0.0672282	1.72609
Sec16b	0.000155051	1.72591
S100a6	0.00799621	1.72578
Kcnk13	0.0982433	1.72563
Cd9	0.000360438	1.72548
Itih2	0.0694798	1.72429
Incenp	0.0797013	1.72421
Ly96	0.00808058	1.72321
Sms	0.0306686	1.72271
Vill	0.084772	1.72249
Efemp1	3.10808e-08	1.72079
Arhgap4	0.0310727	1.71967
St3gal1	0.000870506	1.71823
Prps2	0.000670819	1.71766
Ache	0.0693607	1.71688
Grn	0.0832898	1.71587
Islr2	0.00133564	1.71516
Palm2	0.0573594	1.71459
Qpct	0.00247123	1.71428
Stbd1	0.0490658	1.71388
Slfn9	0.0676424	1.71276
Layn	0.0182609	1.71216
Tmem173	0.00653361	1.71147
Capg	0.0688309	1.7112
D1Ertd622e	0.0221176	1.71119
Lag3	0.093538	1.71064
Itih5	0.000292096	1.71062
AK042831	0.0173323	1.70951
Rps6ka1	0.0698727	1.7088
St6gal1	0.0108144	1.70752
Mobkl1b	0.0450674	1.70558
Ankrd57	0.00553436	1.70553
Icosl	0.011889	1.70516
Arpc1b	0.0432813	1.70505
Irak4	0.00779877	1.70335
Gdf15	0.093499	1.70325
Gpr97	0.054407	1.70318
Itga2	0.0968426	1.70306
Hmgcll1	0.0580385	1.70287
Chpf	0.00158771	1.70195
Gap43	0.0911604	1.70165
Loxl3	0.0752103	1.7013
Tmem154	0.0665539	1.70128
Ephx3	0.0688309	1.70105
Cxcr7	0.000551416	1.70035
Reln	0.00261097	1.7
Pdzd3	0.0276918	-1.70013
Slc4a7	0.000123319	-1.70224
AA465934	0.0967221	-1.70248
A830093I24Rik	0.0624898	-1.70373
Twf2	0.00451969	-1.70838
Tsga10	0.0119997	-1.7113
Gnmt	0.0148456	-1.71153
AK050253	0.0230063	-1.71519
Trim13	0.034316	-1.71556
Scn2a1	0.0603241	-1.71631
AK148461	0.0735083	-1.71642
Pitx3	0.0163425	-1.71673
AK018965	0.0873947	-1.71681
Ldhb	0.0205997	-1.71791
Tmem25	0.0014345	-1.71976
C230035I16Rik	0.0625156	-1.72108
Stard7	5.34458e-07	-1.72192
Hspa2	0.000476466	-1.72452
Dcaf4	0.000555234	-1.72525
Mnk2	0.0576864	-1.72635
Tpm3	0.0761078	-1.72745
Bicd1	0.0408303	-1.72821
Kcnq5	0.000373484	-1.72867
Rnf128	2.4562e-05	-1.72999
Asb14	0.000234502	-1.73032
Prkcz	0.0532416	-1.73467
AK031828	0.00307117	-1.73535
AK035085	0.0315179	-1.73862
Ddo	9.39995e-07	-1.73967
Atp2a2	0.0596195	-1.74166
Klf12	0.00730897	-1.74177
2310001K24Rik	0.0985639	-1.74338
Lrrc30	0.0203348	-1.74339
Phyhd1	8.56415e-05	-1.74359
Prox1	0.0447964	-1.74698
Zfp30	0.0165027	-1.74765
BC031353	0.0329866	-1.74805
Khdrbs3	0.00616254	-1.7499
Gm128	0.0829579	-1.75145
Colq	0.0127598	-1.75238
AK214167	0.0816582	-1.75337
Dach2	0.0222407	-1.75364
AK085891	0.0134645	-1.75695
Mlxipl	0.00122736	-1.75843
Mvd	0.00667184	-1.7603
Xpo4	0.0632256	-1.76196
PAPK-A	0.00450643	-1.76289
Acot11	1.72848e-07	-1.76987
Nedd1	0.0228536	-1.77017
Art5	0.00348084	-1.77031
Mamdc4	0.00119958	-1.7744
Mn1	0.0646642	-1.77494
Slc16a1	9.68661e-22	-1.77751
2310014L17Rik	0.0768674	-1.78242
E030003E18Rik	0.0059998	-1.78576
AK020722	4.59055e-07	-1.78594
Chrna2	0.0188804	-1.78631
Nr1d1	0.027187	-1.78706
AK040173	0.0386924	-1.78758
Acss1	0.00244027	-1.78944
Adk	4.23311e-09	-1.79202
BC062895	5.07731e-09	-1.79439
Arhgap20	0.0309307	-1.79735
Hdrpa	0.0725757	-1.79803
Frem2	0.00205871	-1.80152
AK087886	0.0850654	-1.80175
Mettl11b	0.0207972	-1.80204
Idh2	0.00407259	-1.80393
mKIAA0003	0.0942911	-1.80476
Sim2	0.054133	-1.80647
Fam83e	0.0978174	-1.80657
AY096003	0.0810028	-1.81007
Slc7a15	0.0223455	-1.8189
Srsf7	0.0605361	-1.82001
Tlcd2	0.000614677	-1.82128
Arpp19	1.45587e-08	-1.82202
Trim43c	0.0818545	-1.82475
Cxadr	0.00653343	-1.8251
Tmem150c	0.0137441	-1.82562
AK035873	0.0911604	-1.82629
Trim67	0.052862	-1.83011
A330023F24Rik	0.000671926	-1.83021
Adck3	1.0921e-07	-1.83278
Myh7	0.0420262	-1.83471
Crtam	0.0386735	-1.83736
Atcay	9.20072e-08	-1.83842
Ppp1r1a	0.0310433	-1.84081
AK035706	0.000119674	-1.84573
Gm1027	0.0369982	-1.84597
D7Ertd715e	0.000644254	-1.84838
Slc9a4	0.00209181	-1.84901
AK020565	0.000257891	-1.85049
Dpf3	0.00371472	-1.85152
Tmem64	3.49486e-17	-1.85721
Lzts1	0.0576864	-1.85756
Sox2ot	0.0710794	-1.86058
Ramp1	0.00043052	-1.86121
Fbxo32	6.34713e-05	-1.86954
AK209590	0.00555227	-1.87419
4632428C04Rik	0.00273451	-1.87443
Cdhr3	0.0575113	-1.87803
Gdpd4	0.0376934	-1.88035
Suhw4	0.0558432	-1.8852
Coro6	5.07244e-08	-1.88887
Strc	0.0308194	-1.89197
Asb15	0.0244677	-1.90163
Klhl38	0.00150247	-1.90859
Pank1	2.69812e-07	-1.90998
D830015G02Rik	0.0234982	-1.91028
Myh15	0.0579736	-1.91339
Sec14l5	0.0180855	-1.91408
A530098C11Rik	0.0213954	-1.92094
Nnt	0.000568513	-1.92235
AK140543	0.0049069	-1.92422
Plin3	0.00297585	-1.92745
clk-1	0.0205954	-1.92867
Pdzrn3	4.90694e-07	-1.92899
Inadl	1.08254e-05	-1.92972
Gm889	9.20497e-11	-1.92974
Wnt5b	0.0410007	-1.93079
Myh7b	0.0181851	-1.93165
AK139109	0.00113186	-1.93205
Wfikkn2	0.000220001	-1.93729
Lrrn1	0.000132315	-1.94883
Tecrl	0.0376934	-1.94899
B3galt2	0.0218124	-1.95597
AK029834	0.0492416	-1.96661
Spata1	1.59168e-05	-1.97025
Dnahc6	0.0411325	-1.97055
Car3	0.00117624	-1.97912
1190007I07Rik	0.0108682	-1.98255
Sec14l4	0.0421863	-1.98461
Pfn4	0.000659583	-1.99267
AK083547	0.00540716	-1.99271
Myl3	0.0221176	-1.99699
Elovl3	0.00262146	-2.01663
Kcnu1	0.014907	-2.02081
BC037032	0.000364915	-2.03353
A430093F15Rik	0.0408596	-2.03981
Tbc1d4	0.00525364	-2.06958
Hils1	0.0110061	-2.08852
Tmem22	5.18819e-06	-2.0951
4930511M06Rik	0.000373214	-2.1
Fads6	0.000169259	-2.11048
Sh2d4a	0.00279391	-2.12645
Aox1	0.000168297	-2.13663
9330133O14Rik	6.38044e-05	-2.14453
Ogdhl	0.026271	-2.15249
4932415G12Rik	0.0249982	-2.15841
Pbld2	0.000550891	-2.16183
Emx2os	4.52387e-06	-2.16551
Lgi1	0.00110783	-2.16737
Hdac9	7.85794e-11	-2.16741
Kbtbd13	4.43091e-06	-2.1705
etoile	0.0198162	-2.17275
Scd3	0.0201479	-2.17508
Cdkl1	0.000191617	-2.1762
Acoxl	0.0214444	-2.18094
Gm514	0.0187635	-2.18344
Mchr1	0.0157036	-2.19081
Thrb	4.07551e-06	-2.19678
Chrdl2	0.0067121	-2.19837
Lypd6	6.0832e-07	-2.20136
EG232599	0.0141219	-2.22166
Snai3	0.000555311	-2.2421
Mpped2	0.000132315	-2.27972
Angpt1	4.20349e-08	-2.29731
Lman1l	0.0133235	-2.31681
Tmsb15b1	0.00736529	-2.36634
Barx2	0.00413408	-2.37012
Tecta	1.63685e-05	-2.40958
Rps6ka6	0.00155003	-2.42698
Sv2b	0.0065052	-2.43066
Ttbk1	0.0070744	-2.47396
Ush1g	7.42054e-05	-2.49005
Slc30a2	0.00220131	-2.49436
AK090213	0.00244027	-2.50286
Fgd3	5.83774e-07	-2.53178
F2	0.000701365	-2.57938
Igll1	0.00169389	-2.69776
AK084494	1.09664e-08	-2.72589
C030019I05Rik	0.00194076	-2.75108
Rspo3	0.000132315	-2.75547
Sh3rf2	4.40226e-05	-2.78649
AK035406	0.0014318	-2.81866
Ctxn3	9.69829e-05	-2.86653
Fhl2	9.58e-06	-2.88856
Galnt5	6.87247e-06	-2.99082
Hsbp1l1	1.57938e-05	-3.00883
Syn2	7.49219e-12	-3.05436
Slc15a5	6.35018e-05	-3.26231
Cyfip2	1.39189e-05	-3.68353
