# Supplementary material for: Runx1 Transcription Factor Is Required for Myoblasts Proliferation during Muscle Regeneration
Source: PLoS Genet. 2015 Aug 14;11(8):e1005457. doi: 10.1371/journal.pgen.1005457 (PMC4537234; doi:10.1371/journal.pgen.1005457)
Supplement: S7 Table — mdx Runx1- responsive genes were compared to PM RMJ- regulated genes. Common genes are presented. Verification of fold change using RT-qPCR was performed for several genes of interest. (XLSX) [file pgen.1005457.s017.xlsx]

## Sheet: Sheet1
Table S7. In vivo High confidence Runx1- regulated genes
mdx Runx1- responsive genes were compared to PM RMJ- regulated genes. Common genes are presented. Verification of fold change using RT-qPCR was performed for several genes of interest
Gene symbol	mRNA assignment	adjusted p- value	Fold change	RT-qPCR Verified fold
4833403I15Rik	BC113158 // 4833403I15Rik // RIKEN cDNA 4833403I15 gene // 18 C // 74574 /// ENS	0.0142392	2.20595
Adam12	NM_007400 // Adam12 // a disintegrin and metallopeptidase domain 12 (meltrin alp	0.00912067	2.02835
Adamts5	NM_011782 // Adamts5 // a disintegrin-like and metallopeptidase (reprolysin type	5.28364e-06	1.72885
Adh7	NM_009626 // Adh7 // alcohol dehydrogenase 7 (class IV), mu or sigma polypeptide	0.0072122	2.34893
Alox5	NM_009662 // Alox5 // arachidonate 5-lipoxygenase // 6 F1|6 53.2 cM // 11689 ///	0.0410007	1.91963
Angpt1	NM_009640 // Angpt1 // angiopoietin 1 // 15 B3.1|15 14.3 cM // 11600 /// ENSMUST	4.20349e-08	-2.29731
Arhgdib	NM_007486 // Arhgdib // Rho, GDP dissociation inhibitor (GDI) beta // 6 G1 // 11	0.00616254	1.83104
Cdc25b	NM_023117 // Cdc25b // cell division cycle 25 homolog B (S. pombe) // 2 F1|2 73.	0.0225853	1.84449	2.20551
Cthrc1	NM_026778 // Cthrc1 // collagen triple helix repeat containing 1 // 15 C // 6858	0.000382075	2.80395
Dapk1	NM_029653 // Dapk1 // death associated protein kinase 1 // 13 B2|13 40.0 cM // 6	0.000538025	2.17684	3.19442
Dclk1	NM_019978 // Dclk1 // doublecortin-like kinase 1 // 3 D // 13175 /// NM_00111105	0.0117044	2.22103
Dlk1	NM_010052 // Dlk1 // delta-like 1 homolog (Drosophila) // 12 E-F1|12 54.0 cM //	2.18105e-15	8.72612	22.89
Dmp1	NM_016779 // Dmp1 // dentin matrix protein 1 // 5 E5|5 56.0 cM // 13406 /// ENSM	0.0240776	2.13993
Egr2	NM_010118 // Egr2 // early growth response 2 // 10 B5|10 35.0 cM // 13654 /// EN	5.87248e-07	2.96872	4.18595
Esm1	NM_023612 // Esm1 // endothelial cell-specific molecule 1 // 13 D2.2 // 71690 //	0.000942015	2.16863
Fam174b	NM_001162532 // Fam174b // family with sequence similarity 174, member B // ---	0.00261051	1.90074
Fgd3	NM_015759 // Fgd3 // FYVE, RhoGEF and PH domain containing 3 // 13 A5|13 31.0 cM	5.83774e-07	-2.53178
Frem2	NM_172862 // Frem2 // Fras1 related extracellular matrix protein 2 // 3 C // 242	0.00205871	-1.80152
Galnt5	NM_172855 // Galnt5 // UDP-N-acetyl-alpha-D-galactosamine:polypeptide N-acetylga	6.87247e-06	-2.99082
Gm889	BC147387 // Gm889 // predicted gene 889 // 12 B1 // 380755 /// NM_001033437 // G	9.20497e-11	-1.92974
Gsn	NM_146120 // Gsn // gelsolin // 2 B|2 24.5 cM // 227753 /// ENSMUST00000028239 /	1.47338e-07	2.07009
Hephl1	ENSMUST00000034412 // Hephl1 // hephaestin-like 1 // 9 A2 // 244698	0.00346703	2.04333
Hgf	NM_010427 // Hgf // hepatocyte growth factor // 5 4.0 cM // 15234 /// ENSMUST000	0.0267227	2.13577	2.14355
Il33	NM_133775 // Il33 // interleukin 33 // 19 C2 // 77125 /// ENSMUST00000120388 //	2.35495e-06	2.61091
Irgm2	NM_019440 // Irgm2 // immunity-related GTPase family M member 2 // 11 B1.3 // 54	0.0216152	2.03919
Itgb4	NM_001005608 // Itgb4 // integrin beta 4 // 11 E2|11 76.0 cM // 192897 /// NM_13	6.98219e-05	1.972
Kirrel	NM_130867 // Kirrel // kin of IRRE like (Drosophila) // 3 F1 // 170643 /// ENSMU	0.000538025	1.83335
Klhl29	BC138283 // Klhl29 // kelch-like 29 (Drosophila) // 12 A1.1 // 208439 /// ENSMUS	0.00283688	1.92108
Laptm5	NM_010686 // Laptm5 // lysosomal-associated protein transmembrane 5 // 4 D2.3 //	0.00682459	2.36019
Lpcat2	NM_173014 // Lpcat2 // lysophosphatidylcholine acyltransferase 2 // 8 C5 // 2700	3.41331e-09	3.29439
Lypd6	NM_177139 // Lypd6 // LY6/PLAUR domain containing 6 // 2 C1.1 // 320343 /// ENSM	6.0832e-07	-2.20136
Meg3	NR_003633 // Meg3 // maternally expressed 3 // 12 F1|12 54.0 cM // 17263 /// NR_	2.33765e-05	3.11057	5.86085
Mstn	NM_010834 // Mstn // myostatin // 1 C1.1|1 27.8 cM // 17700 /// ENSMUST000000272	0.000529099	3.03793	7.93786
Mustn1	NM_181390 // Mustn1 // musculoskeletal, embryonic nuclear protein 1 // 14 B // 6	1.90554e-05	2.2404
Mybph	NM_016749 // Mybph // myosin binding protein H // 1 E4 // 53311 /// NM_001008533	0.000529099	2.8989
Myh7	NM_080728 // Myh7 // myosin, heavy polypeptide 7, cardiac muscle, beta // 14 C3|	0.0420262	-1.83471
Myog	NM_031189 // Myog // myogenin // 1 E4|1 72.3 cM // 17928 /// ENSMUST00000027730	0.020834	1.89554	2.71112
Nov	NM_010930 // Nov // nephroblastoma overexpressed gene // 15 D1|15 22.5 cM // 181	5.42967e-07	2.67928
Npl	NM_028749 // Npl // N-acetylneuraminate pyruvate lyase // 1 G2 // 74091 /// ENSM	0.0168573	2.233
Nrk	NM_013724 // Nrk // Nik related kinase // X F1|X 53.0 cM // 27206 /// ENSMUST000	0.011202	2.31201
Olfml2b	NM_177068 // Olfml2b // olfactomedin-like 2B // 1 H3 // 320078 /// ENSMUST000000	2.13481e-18	2.32235
Olfml3	NM_133859 // Olfml3 // olfactomedin-like 3 // 3 F2.2 // 99543 /// ENSMUST0000002	0.0117157	1.83398
Pcdh7	NM_018764 // Pcdh7 // protocadherin 7 // 5 C3-D // 54216 /// NM_001122758 // Pcd	2.09082e-06	1.94801
Pdzrn3	NM_018884 // Pdzrn3 // PDZ domain containing RING finger 3 // 6 D3 // 55983 ///	4.90694e-07	-1.92899
Pip4k2a	NM_008845 // Pip4k2a // phosphatidylinositol-5-phosphate 4-kinase, type II, alph	0.0106999	1.84476
Plat	NM_008872 // Plat // plasminogen activator, tissue // 8 A2|8 9.0 cM // 18791 ///	0.0321484	1.78763
Prkcb	NM_008855 // Prkcb // protein kinase C, beta // 7 F3|7 60.0 cM // 18751 /// ENSM	0.000503153	2.16783
Prkcd	NM_011103 // Prkcd // protein kinase C, delta // 14 B|14 11.0 cM // 18753 /// EN	0.00654099	1.83871	1.73575
Ptgis	NM_008968 // Ptgis // prostaglandin I2 (prostacyclin) synthase // 2 H3 // 19223	4.35775e-05	2.4952	3.84297
Ptk2b	NM_001162365 // Ptk2b // PTK2 protein tyrosine kinase 2 beta // 14 D1|14 28.0 cM	0.00519479	2.21444
Reln	NM_011261 // Reln // reelin // 5 A3-B1|5 8.0 cM // 19699 /// ENSMUST00000062372	0.00261097	1.7
Runx1	NM_001111023 // Runx1 // runt related transcription factor 1 // 16 C4|16 62.2 cM	2.61139e-13	3.03996
Serpinf1	NM_011340 // Serpinf1 // serine (or cysteine) peptidase inhibitor, clade F, memb	1.79459e-06	2.04785
Sfrp2	NM_009144 // Sfrp2 // secreted frizzled-related protein 2 // 3 E3|3 38.5 cM // 2	5.14942e-08	4.32269
Sirpa	NM_007547 // Sirpa // signal-regulatory protein alpha // 2 F3|2 73.1 cM // 19261	0.0492822	1.89924
Slc16a1	NM_009196 // Slc16a1 // solute carrier family 16 (monocarboxylic acid transporte	9.68661e-22	-1.77751
Tes	NM_207176 // Tes // testis derived transcript // 6 A2|6 1.5 cM // 21753 /// ENSM	0.00374993	1.80337
Thbs1	NM_011580 // Thbs1 // thrombospondin 1 // 2 F1-F3|2 65.0 cM // 21825 /// ENSMUST	0.0432381	1.87487
Thbs4	NM_011582 // Thbs4 // thrombospondin 4 // 13 C3|13 51.0 cM // 21828 /// ENSMUST0	0.00218931	2.29866
Tlcd2	NM_027249 // Tlcd2 // TLC domain containing 2 // 11 B5 // 380712 /// ENSMUST0000	0.000614677	-1.82128
Tmem40	NM_144805 // Tmem40 // transmembrane protein 40 // 6 E3 // 94346 /// ENSMUST0000	0.0492822	1.90331
Tubb2b	NM_023716 // Tubb2b // tubulin, beta 2B // 13 A4 // 73710 /// ENSMUST00000075774	0.00031919	2.34482
