# Supplementary material for: Runx1 Transcription Factor Is Required for Myoblasts Proliferation during Muscle Regeneration
Source: PLoS Genet. 2015 Aug 14;11(8):e1005457. doi: 10.1371/journal.pgen.1005457 (PMC4537234; doi:10.1371/journal.pgen.1005457)
Supplement: S8 Table — (XLSX) [file pgen.1005457.s018.xlsx]

## Sheet: Sheet1
Table S8. Primers used in this study
Purpose	Gene symbol	upper primer	lower primer
qPCR	Cdc25b	CACTCTTACACAGACCATGCAC	ACGACAGGCTTCCTACTTGAG
	Dapk1	CAGATTCTCAGCGGGCGTTTAC	GATCCGAGGTTTGGGCACATT
	Dlk1	TGGCTGGGACGGGAAATTC	CACGCAAGTTCCATTGTTGGC
	Egr2	CCGTATCCGAGTAGCTTCGC	TCAATGGAGAATTTGCCCATGT
	Hgf	AAAGGGACGGTATCCATCACT	GCGATAGCTCGAAGGCAAAAAG
	Meg3	TCCTCACCTCCAATTTCCCCT	GAGCGAGAGCCGTTCGATG
	Mstn	AGTGGATCTAAATGAGGGCAGT	GGAGTACCTCGTGTTTTGTCTC
	Prkcd	AACCGTCGTGGAGCCATTAAA	CTGCATTTGTATGCCTTGCTTG
	Ptgis	GCCAGCTTCCTTACCAGGATG	GAGAACAGTGACGTATCTGCC
Reporter assay	Myog	ATCGGaagcttAGGGGAGAAGAAGGCAATGT	ATCGGggatccCGAAGGCCTCATTCACTTTC
	Tnnt1	ATGCCgtcgacTCAAACCCTCTTAGAGTACCC	ATGCCggatccAAGAAATAGGAAAGCAAGTCGG
	Myom2	ATCGGaagcttCAATTGCTCGAAGTTAGTGAG	ATCGGggatccTGGGACAGGCTCATTCTCAG
	Myh8	ATCGGaagcttTCTCTTCAAACTCAACGTGTTGG	ATCGGggatccCCCTCCCCCCTCTCTGTGTGTG
	Myog Runx mutant	CTGGAGTGGTcctgaTagcTAagacTaggtctttaggggtc	gacccctaaagacctAgtctTAgctAtcaggACCACTccag
	Tnnt1 Runx mutant	GCCAGAAACACACGGACAAAtagctAGAGAGATCGTGTTAATCCC	GGGATTAACACGATCTCTCTagctaTTTGTCCGTGTGTTTCTGGC
qChIP	Cd19	CTGGGGAGATGGTGTGGTAG	GCAGGCTACTTGGCATTTGT
	Cd300e	CAGGAAGTCCATTCCCTCAA	AAAAGTGTGTGCCACTGTGC
	Cdkn1c	GACCAAGGCTGGAGTCATTC	TGCAGCACCAGCTTTCTACA
	Dapk1	CCCCCAGCCTAGACTTAACA	AAGAATGAGACGGTAAACTCTAAAAA
	Dlk1	CTTTCATCTCGGGAGACACG	GAAGCTGGGAGAACCCTACC
	Igfbp2	CACAGGTGACACTGCAGACC	CGTGCATCCTTACCCTTCTC
	Il15	TAAGTCCCCAGGAATGCAAC	GTTTGACACAGTCCCTGCAA
	Mef2c	AGAATGCCTGAGATGGGACA	GGCTGCCTGTTGGACTAAGA
	Mstn	CAGAGCCCAAGTGTCACAGA	CAGGCCTCAATTACCTGGAG
	Myh1	CAGGATTTGGTAGGGGATGA	GGTTGATGAAGAACAGCCAAA
	Myog	TGATGTGCAGCAACAGCTTA	GCTGGGTGCCATTTAAACC
	Myom2	TCTCTAGCTGGCCATGGAAT	GTCAGAACTCAGCTGCAGGA
	Runx1 P2	AAGAGTGCGAGTCTGCCTGT	TTCCCACAGCTGAGGACTCT
	Tnnc	GATCAGGCCAAGGCAAAGT	TGGTGAGGCCTCCATTTATC
	Tnnt1	CCCTACCCCCACTCTTTTGT	GGGCTCTCCAGTCTGACATC
	Wsf1	GCTGTCCCCAAAGTTCATGT	CCAGCAGGGTTGTTAAGAGG
